# Supplementary material for: Predictive prioritization of genes significantly associated with biotic and abiotic stresses in maize using machine learning algorithms
Source: Front Plant Sci. 2025 Jun 19;16:1611784. doi: 10.3389/fpls.2025.1611784 (PMC12222081; doi:10.3389/fpls.2025.1611784)
Supplement: Supplementary file 1 [file Table1.xlsx]

## Sheet: Supplementary Table 1
Supplementary Table 1. Descriptions of the RNA-seq projects in maize used for meta-analysis and machine learning to identify top significant stress responsive genes
Stress	Stress type	Bioproject	# Samples	Reference
Biotic	Aphid feeding	PRJNA669140	31	Tzin et al., 2015
Biotic	Aphid feeding	PRJNA295410	40	Tzin et al., 2015
Biotic	Aspergillus flavus	PRJNA691427	60	Liu et al., 2021
Biotic	Aspergillus flavus	PRJNA395908	112	Musungu et al., 2020
Biotic	Aspergillus flavus	PRJNA208608	366	Han et al., 2020
Biotic	Aspergillus flavus, Fusarium verticillioides	PRJNA418364	45	Shu et al., 2017
Biotic	Pantoea stewartii	PRJNA551023	48	Doblas-lbanez et al., 2019
Biotic	Colletorichum graminicola	PRJNA379072	18	Miranda et al., 2017
Biotic	Dalbulus maidis	PRJNA485633	33	Pecher et al., 2019
Biotic	Exserohilum turcicum	PRJNA392457	48	Yang et al., 2019
Biotic	Fusarium verticillioides	PRJNA556349	14	Yao et al., 2020
Biotic	Fusarium graminearum	PRJNA308408	18	Liu et al., 2016
Biotic	Fusarium graminearum DAOM180378	PRJNA357594	16	Kebede et al., 2018
Biotic	Fusarium verticillioides	PRJNA240676	10	Lanubile et al., 2014
Biotic	Leaf spot	PRJNA436207	24	Yu et al., 2018
Biotic	Insect	PRJNA419139	12	Rodriguez et al., 2018
Biotic	Insect	PRJNA485551	13	Machado et al., 2002
Biotic	Insect	PRJNA390756	28	Bui et al., 2018
Biotic	Cercospora zeina	PRJNA321325	6	Christie et al., 2017
Biotic	Weed	PRJNA325825	22	Horvath et al., 2018
Biotic	Virus	PRJNA921723	12	Wang et al., 2017
Abiotic	Chilling	PRJNA703398	16	Xue et al., 2021
Abiotic	Cold	PRJNA335771	12	Waititu et al., 2021
Abiotic	Cold	PRJNA611589	12	Zhang et al., 2020
Abiotic	Cold	PRJNA688739	46	Banovic et al., 2022
Abiotic	Cold	PRJNA556806	176	Boughazi et al., 2024
Abiotic	Cold/Drought	PRJNA309111	6	Lu X et al., 2017
Abiotic	Drought	PRJNA291064	6	Liu Y et al., 2015
Abiotic	Drought	PRJNA210356	6	Ding et al., 2014
Abiotic	Drought	PRJNA274333	6	Mao et al., 2015
Abiotic	Drought	PRJNA397964	10	Wang et al., 2022
Abiotic	Drought	PRJNA378714	12	Zhang et al., 2018
Abiotic	Drought	PRJNA576545	12	Jia et al., 2020
Abiotic	Drought	PRJNA226757	24	Li et al., 2017
Abiotic	Drought	PRJNA432883	24	Jin et al., 2019
Abiotic	Drought	PRJNA284670	32	Macron et al., 2016
Abiotic	Drought	PRJNA562045	48	Guo et al., 2020
Abiotic	Drought	PRJNA551897	72	Liu et al., 2020
Abiotic	Drought	PRJNA421180	568	Nuccio et al., 2015
Abiotic	Drought	PRJNA637522	685	Liu et al., 2020
Abiotic	Drought	PRJNA379712	16	Li et al., 2017
Abiotic	Heat	PRJNA957564	12	Shi et al., 2017
Abiotic	Heat	PRJNA506720	18	Zhao et al., 2019
Abiotic	Heat	PRJNA520822	61	He et al., 2019
Abiotic	Nitrogen	PRJNA304223	32	He et al., 2016
Abiotic	Nitrogen	PRJNA609156	16	Du et al., 2021
Abiotic	Salt	PRJNA323555	6	Li et al., 2017
Abiotic	Salt	PRJNA908241	12	Qin et al., 2023
Abiotic	Salt	PRJNA611672	18	Chen et al., 2020
Abiotic	Salt	PRJNA308155	32	Wang et al., 2019
Abiotic	Salt	PRJNA613891	32	Li et al., 2021
Abiotic	Waterlogging	PRJNA687609	12	Yao et al., 2021
Abiotic	waterlogging	PRJNA267717	36	Campbell et al., 2015
	Total	52	3052
Description of samples in different studies								After batch effect correction
Serial no.	Study no.	Study	Sample	Stress	Stress Type	Censoring status		Serial no.	Study no.	Study	Sample	Stress	Stress Type
1	1	PRJNA291064	SRR2129982	Drought	Abiotic	C		1	1	PRJNA291064	SRR2129982	Drought	Abiotic
2	1	PRJNA291064	SRR2129983	Drought	Abiotic	T		2	1	PRJNA291064	SRR2129983	Drought	Abiotic
3	1	PRJNA291064	SRR2129984	Drought	Abiotic	C		3	1	PRJNA291064	SRR2129984	Drought	Abiotic
4	1	PRJNA291064	SRR2129985	Drought	Abiotic	T		4	1	PRJNA291064	SRR2129985	Drought	Abiotic
5	1	PRJNA291064	SRR2129986	Drought	Abiotic	C		5	2	PRJNA210356	SRR925463	Drought	Abiotic
6	1	PRJNA291064	SRR2129987	Drought	Abiotic	T		6	2	PRJNA210356	SRR925464	Drought	Abiotic
7	2	PRJNA210356	SRR925463	Drought	Abiotic	C		7	2	PRJNA210356	SRR925465	Drought	Abiotic
8	2	PRJNA210356	SRR925464	Drought	Abiotic	C		8	2	PRJNA210356	SRR925466	Drought	Abiotic
9	2	PRJNA210356	SRR925465	Drought	Abiotic	T		9	2	PRJNA210356	SRR925467	Drought	Abiotic
10	2	PRJNA210356	SRR925466	Drought	Abiotic	T		10	2	PRJNA210356	SRR925468	Drought	Abiotic
11	2	PRJNA210356	SRR925467	Drought	Abiotic	T		11	3	PRJNA308155	SRR3089605	Salinity	Abiotic
12	2	PRJNA210356	SRR925468	Drought	Abiotic	T		12	3	PRJNA308155	SRR3089606	Salinity	Abiotic
13	3	PRJNA226757	SRR1030974	Drought	Abiotic	C		13	3	PRJNA308155	SRR3089607	Salinity	Abiotic
14	3	PRJNA226757	SRR1030976	Drought	Abiotic	T		14	3	PRJNA308155	SRR3089608	Salinity	Abiotic
15	3	PRJNA226757	SRR1030977	Drought	Abiotic	C		15	3	PRJNA308155	SRR3089609	Salinity	Abiotic
16	3	PRJNA226757	SRR1030975	Drought	Abiotic	T		16	3	PRJNA308155	SRR3089610	Salinity	Abiotic
17	3	PRJNA226757	SRR1030978	Drought	Abiotic	T		17	3	PRJNA308155	SRR6478961	Salinity	Abiotic
18	3	PRJNA226757	SRR1030980	Drought	Abiotic	C		18	3	PRJNA308155	SRR6478962	Salinity	Abiotic
19	3	PRJNA226757	SRR1030981	Drought	Abiotic	T		19	3	PRJNA308155	SRR3089585	Salinity	Abiotic
20	3	PRJNA226757	SRR1030979	Drought	Abiotic	T		20	3	PRJNA308155	SRR3089594	Salinity	Abiotic
21	3	PRJNA226757	SRR1030982	Drought	Abiotic	T		21	3	PRJNA308155	SRR3089595	Salinity	Abiotic
22	3	PRJNA226757	SRR1030984	Drought	Abiotic	T		22	3	PRJNA308155	SRR3089596	Salinity	Abiotic
23	3	PRJNA226757	SRR1030985	Drought	Abiotic	C		23	3	PRJNA308155	SRR3089599	Salinity	Abiotic
24	3	PRJNA226757	SRR1030983	Drought	Abiotic	T		24	3	PRJNA308155	SRR3089600	Salinity	Abiotic
25	3	PRJNA226757	SRR1030986	Drought	Abiotic	C		25	3	PRJNA308155	SRR6478959	Salinity	Abiotic
26	3	PRJNA226757	SRR1030988	Drought	Abiotic	T		26	3	PRJNA308155	SRR6478960	Salinity	Abiotic
27	3	PRJNA226757	SRR1030989	Drought	Abiotic	T		27	4	PRJNA323555	SRR3608768	Salt	Abiotic
28	3	PRJNA226757	SRR1030987	Drought	Abiotic	T		28	4	PRJNA323555	SRR3608769	Salt	Abiotic
29	3	PRJNA226757	SRR1030990	Drought	Abiotic	T		29	4	PRJNA323555	SRR3608770	Salt	Abiotic
30	3	PRJNA226757	SRR1030992	Drought	Abiotic	C		30	4	PRJNA323555	SRR3608771	Salt	Abiotic
31	3	PRJNA226757	SRR1030993	Drought	Abiotic	T		31	4	PRJNA323555	SRR3608772	Salt	Abiotic
32	3	PRJNA226757	SRR1030991	Drought	Abiotic	C		32	4	PRJNA323555	SRR3608773	Salt	Abiotic
33	3	PRJNA226757	SRR1030994	Drought	Abiotic	T		33	5	PRJNA335771	SRR3984708	heat	Abiotic
34	3	PRJNA226757	SRR1030996	Drought	Abiotic	T		34	5	PRJNA335771	SRR3984749	heat	Abiotic
35	3	PRJNA226757	SRR1030997	Drought	Abiotic	T		35	5	PRJNA335771	SRR3984762	heat	Abiotic
36	3	PRJNA226757	SRR1030995	Drought	Abiotic	C		36	5	PRJNA335771	SRR3984771	heat	Abiotic
37	4	PRJNA267717	SRR1656746	waterelogging	Abiotic	C		37	5	PRJNA335771	SRR3984782	heat	Abiotic
38	4	PRJNA267717	SRR1656747	waterelogging	Abiotic	C		38	5	PRJNA335771	SRR3984791	heat	Abiotic
39	4	PRJNA267717	SRR1656748	waterelogging	Abiotic	C		39	5	PRJNA335771	SRR3984794	heat	Abiotic
40	4	PRJNA267717	SRR1656749	waterelogging	Abiotic	C		40	5	PRJNA335771	SRR3984795	heat	Abiotic
41	4	PRJNA267717	SRR1656750	waterelogging	Abiotic	C		41	5	PRJNA335771	SRR3984802	heat	Abiotic
42	4	PRJNA267717	SRR1656751	waterelogging	Abiotic	C		42	5	PRJNA335771	SRR3984815	heat	Abiotic
43	4	PRJNA267717	SRR1656752	waterelogging	Abiotic	C		43	5	PRJNA335771	SRR3984835	heat	Abiotic
44	4	PRJNA267717	SRR1656753	waterelogging	Abiotic	C		44	5	PRJNA335771	SRR3984871	heat	Abiotic
45	4	PRJNA267717	SRR1656754	waterelogging	Abiotic	C		45	6	PRJNA378714	SRR5344570	Drought	Abiotic
46	4	PRJNA267717	SRR1656755	waterelogging	Abiotic	C		46	6	PRJNA378714	SRR5344571	Drought	Abiotic
47	4	PRJNA267717	SRR1656756	waterelogging	Abiotic	C		47	6	PRJNA378714	SRR5344572	Drought	Abiotic
48	4	PRJNA267717	SRR1656757	waterelogging	Abiotic	C		48	6	PRJNA378714	SRR5344620	Drought	Abiotic
49	4	PRJNA267717	SRR1656758	waterelogging	Abiotic	T		49	6	PRJNA378714	SRR5344621	Drought	Abiotic
50	4	PRJNA267717	SRR1656759	waterelogging	Abiotic	T		50	7	PRJNA379712	SRR5358814	Drought	Abiotic
51	4	PRJNA267717	SRR1656760	waterelogging	Abiotic	T		51	7	PRJNA379712	SRR5358813	Drought	Abiotic
52	4	PRJNA267717	SRR1656761	waterelogging	Abiotic	T		52	7	PRJNA379712	SRR5358818	Drought	Abiotic
53	4	PRJNA267717	SRR1656762	waterelogging	Abiotic	T		53	7	PRJNA379712	SRR5358817	Drought	Abiotic
54	4	PRJNA267717	SRR1656763	waterelogging	Abiotic	T		54	7	PRJNA379712	SRR5358806	Drought	Abiotic
55	4	PRJNA267717	SRR1656764	waterelogging	Abiotic	T		55	7	PRJNA379712	SRR5358805	Drought	Abiotic
56	4	PRJNA267717	SRR1656765	waterelogging	Abiotic	T		56	7	PRJNA379712	SRR5358810	Drought	Abiotic
57	4	PRJNA267717	SRR1656766	waterelogging	Abiotic	T		57	7	PRJNA379712	SRR5358809	Drought	Abiotic
58	4	PRJNA267717	SRR1656767	waterelogging	Abiotic	T		58	7	PRJNA379712	SRR5358812	Drought	Abiotic
59	4	PRJNA267717	SRR1656768	waterelogging	Abiotic	T		59	7	PRJNA379712	SRR5358811	Drought	Abiotic
60	4	PRJNA267717	SRR1656769	waterelogging	Abiotic	T		60	7	PRJNA379712	SRR5358816	Drought	Abiotic
61	4	PRJNA267717	SRR1656770	waterelogging	Abiotic	T		61	7	PRJNA379712	SRR5358815	Drought	Abiotic
62	4	PRJNA267717	SRR1656771	waterelogging	Abiotic	T		62	7	PRJNA379712	SRR5358804	Drought	Abiotic
63	4	PRJNA267717	SRR1656772	waterelogging	Abiotic	T		63	7	PRJNA379712	SRR5358803	Drought	Abiotic
64	4	PRJNA267717	SRR1656773	waterelogging	Abiotic	T		64	7	PRJNA379712	SRR5358808	Drought	Abiotic
65	4	PRJNA267717	SRR1656774	waterelogging	Abiotic	T		65	7	PRJNA379712	SRR5358807	Drought	Abiotic
66	4	PRJNA267717	SRR1656775	waterelogging	Abiotic	T		66	8	PRJNA397964	SRR5989967	Drought	Abiotic
67	4	PRJNA267717	SRR1656776	waterelogging	Abiotic	T		67	8	PRJNA397964	SRR5989968	Drought	Abiotic
68	4	PRJNA267717	SRR1656777	waterelogging	Abiotic	T		68	8	PRJNA397964	SRR5989965	Drought	Abiotic
69	4	PRJNA267717	SRR1656778	waterelogging	Abiotic	T		69	8	PRJNA397964	SRR5989966	Drought	Abiotic
70	4	PRJNA267717	SRR1656779	waterelogging	Abiotic	T		70	8	PRJNA397964	SRR5989971	Drought	Abiotic
71	4	PRJNA267717	SRR1656780	waterelogging	Abiotic	T		71	8	PRJNA397964	SRR5989972	Drought	Abiotic
72	4	PRJNA267717	SRR1656781	waterelogging	Abiotic	T		72	8	PRJNA397964	SRR5989969	Drought	Abiotic
73	5	PRJNA274333	SRR1788793	Drought	Abiotic	T		73	8	PRJNA397964	SRR5989970	Drought	Abiotic
74	5	PRJNA274333	SRR1788794	Drought	Abiotic	T		74	8	PRJNA397964	SRR5989973	Drought	Abiotic
75	5	PRJNA274333	SRR1788805	Drought	Abiotic	T		75	8	PRJNA397964	SRR5989974	Drought	Abiotic
76	5	PRJNA274333	SRR1788806	Drought	Abiotic	T		76	9	PRJNA421180	SRR6396020	Drought	Abiotic
77	5	PRJNA274333	SRR1785762	Drought	Abiotic	T		77	9	PRJNA421180	SRR6395969	Drought	Abiotic
78	5	PRJNA274333	SRR1788792	Drought	Abiotic	T		78	9	PRJNA421180	SRR6395945	Drought	Abiotic
79	6	PRJNA284670	SRR2043190	Drought	Abiotic	C		79	9	PRJNA421180	SRR6396039	Drought	Abiotic
80	6	PRJNA284670	SRR2043191	Drought	Abiotic	C		80	9	PRJNA421180	SRR6396070	Drought	Abiotic
81	6	PRJNA284670	SRR2043217	Drought	Abiotic	C		81	9	PRJNA421180	SRR6395988	Drought	Abiotic
82	6	PRJNA284670	SRR2043219	Drought	Abiotic	C		82	9	PRJNA421180	SRR6395982	Drought	Abiotic
83	6	PRJNA284670	SRR2043220	Drought	Abiotic	T		83	9	PRJNA421180	SRR6395983	Drought	Abiotic
84	6	PRJNA284670	SRR2043226	Drought	Abiotic	T		84	9	PRJNA421180	SRR6396033	Drought	Abiotic
85	6	PRJNA284670	SRR2043227	Drought	Abiotic	T		85	9	PRJNA421180	SRR6396034	Drought	Abiotic
86	6	PRJNA284670	SRR2043228	Drought	Abiotic	T		86	9	PRJNA421180	SRR6395950	Drought	Abiotic
87	6	PRJNA284670	SRR2043377	Drought	Abiotic	C		87	9	PRJNA421180	SRR6395953	Drought	Abiotic
88	6	PRJNA284670	SRR2043378	Drought	Abiotic	C		88	9	PRJNA421180	SRR6395954	Drought	Abiotic
89	6	PRJNA284670	SRR2043379	Drought	Abiotic	C		89	9	PRJNA421180	SRR6395955	Drought	Abiotic
90	6	PRJNA284670	SRR2043380	Drought	Abiotic	C		90	9	PRJNA421180	SRR6395946	Drought	Abiotic
91	6	PRJNA284670	SRR2043381	Drought	Abiotic	T		91	9	PRJNA421180	SRR6396000	Drought	Abiotic
92	6	PRJNA284670	SRR2043382	Drought	Abiotic	T		92	9	PRJNA421180	SRR6395874	Drought	Abiotic
93	6	PRJNA284670	SRR2043383	Drought	Abiotic	T		93	9	PRJNA421180	SRR6395923	Drought	Abiotic
94	6	PRJNA284670	SRR2043384	Drought	Abiotic	T		94	9	PRJNA421180	SRR6395924	Drought	Abiotic
95	6	PRJNA284670	SRR2043231	Drought	Abiotic	C		95	9	PRJNA421180	SRR6396138	Drought	Abiotic
96	6	PRJNA284670	SRR2043331	Drought	Abiotic	C		96	9	PRJNA421180	SRR6396073	Drought	Abiotic
97	6	PRJNA284670	SRR2043332	Drought	Abiotic	C		97	9	PRJNA421180	SRR6396074	Drought	Abiotic
98	6	PRJNA284670	SRR2043336	Drought	Abiotic	C		98	9	PRJNA421180	SRR6396075	Drought	Abiotic
99	6	PRJNA284670	SRR2043349	Drought	Abiotic	T		99	9	PRJNA421180	SRR6396076	Drought	Abiotic
100	6	PRJNA284670	SRR2043361	Drought	Abiotic	T		100	9	PRJNA421180	SRR6396078	Drought	Abiotic
101	6	PRJNA284670	SRR2043375	Drought	Abiotic	T		101	9	PRJNA421180	SRR6395992	Drought	Abiotic
102	6	PRJNA284670	SRR2043376	Drought	Abiotic	T		102	9	PRJNA421180	SRR6395993	Drought	Abiotic
103	6	PRJNA284670	SRR2043386	Drought	Abiotic	C		103	9	PRJNA421180	SRR6395994	Drought	Abiotic
104	6	PRJNA284670	SRR2043388	Drought	Abiotic	C		104	9	PRJNA421180	SRR6395995	Drought	Abiotic
105	6	PRJNA284670	SRR2043387	Drought	Abiotic	C		105	9	PRJNA421180	SRR6395996	Drought	Abiotic
106	6	PRJNA284670	SRR2043389	Drought	Abiotic	C		106	9	PRJNA421180	SRR6395939	Drought	Abiotic
107	6	PRJNA284670	SRR2043390	Drought	Abiotic	T		107	9	PRJNA421180	SRR6395940	Drought	Abiotic
108	6	PRJNA284670	SRR2043391	Drought	Abiotic	T		108	9	PRJNA421180	SRR6395935	Drought	Abiotic
109	6	PRJNA284670	SRR2043392	Drought	Abiotic	T		109	9	PRJNA421180	SRR6395936	Drought	Abiotic
110	6	PRJNA284670	SRR2043393	Drought	Abiotic	T		110	9	PRJNA421180	SRR6395921	Drought	Abiotic
111	7	PRJNA304223	SRR3138213	Nutrient	Abiotic	T		111	9	PRJNA421180	SRR6396133	Drought	Abiotic
112	7	PRJNA304223	SRR3138214	Nutrient	Abiotic	T		112	9	PRJNA421180	SRR6396134	Drought	Abiotic
113	7	PRJNA304223	SRR3138221	Nutrient	Abiotic	T		113	9	PRJNA421180	SRR6402399	Drought	Abiotic
114	7	PRJNA304223	SRR3138222	Nutrient	Abiotic	T		114	9	PRJNA421180	SRR6402400	Drought	Abiotic
115	7	PRJNA304223	SRR3138229	Nutrient	Abiotic	T		115	9	PRJNA421180	SRR6402403	Drought	Abiotic
116	7	PRJNA304223	SRR3138230	Nutrient	Abiotic	T		116	9	PRJNA421180	SRR6402397	Drought	Abiotic
117	7	PRJNA304223	SRR3138237	Nutrient	Abiotic	T		117	9	PRJNA421180	SRR6402617	Drought	Abiotic
118	7	PRJNA304223	SRR3138238	Nutrient	Abiotic	T		118	9	PRJNA421180	SRR6402404	Drought	Abiotic
119	7	PRJNA304223	SRR3138211	Nutrient	Abiotic	C		119	9	PRJNA421180	SRR6402401	Drought	Abiotic
120	7	PRJNA304223	SRR3138212	Nutrient	Abiotic	C		120	9	PRJNA421180	SRR6402402	Drought	Abiotic
121	7	PRJNA304223	SRR3138219	Nutrient	Abiotic	C		121	9	PRJNA421180	SRR6402395	Drought	Abiotic
122	7	PRJNA304223	SRR3138220	Nutrient	Abiotic	C		122	9	PRJNA421180	SRR6402396	Drought	Abiotic
123	7	PRJNA304223	SRR3138227	Nutrient	Abiotic	C		123	9	PRJNA421180	SRR6402365	Drought	Abiotic
124	7	PRJNA304223	SRR3138228	Nutrient	Abiotic	C		124	9	PRJNA421180	SRR6402366	Drought	Abiotic
125	7	PRJNA304223	SRR3138235	Nutrient	Abiotic	C		125	9	PRJNA421180	SRR6402367	Drought	Abiotic
126	7	PRJNA304223	SRR3138236	Nutrient	Abiotic	C		126	9	PRJNA421180	SRR6402368	Drought	Abiotic
127	7	PRJNA304223	SRR3138209	Nutrient	Abiotic	T		127	9	PRJNA421180	SRR6402405	Drought	Abiotic
128	7	PRJNA304223	SRR3138210	Nutrient	Abiotic	T		128	9	PRJNA421180	SRR6402369	Drought	Abiotic
129	7	PRJNA304223	SRR3138217	Nutrient	Abiotic	T		129	9	PRJNA421180	SRR6402371	Drought	Abiotic
130	7	PRJNA304223	SRR3138218	Nutrient	Abiotic	T		130	9	PRJNA421180	SRR6402372	Drought	Abiotic
131	7	PRJNA304223	SRR3138225	Nutrient	Abiotic	T		131	9	PRJNA421180	SRR6402363	Drought	Abiotic
132	7	PRJNA304223	SRR3138226	Nutrient	Abiotic	T		132	9	PRJNA421180	SRR6402361	Drought	Abiotic
133	7	PRJNA304223	SRR3138233	Nutrient	Abiotic	T		133	9	PRJNA421180	SRR6402496	Drought	Abiotic
134	7	PRJNA304223	SRR3138234	Nutrient	Abiotic	T		134	9	PRJNA421180	SRR6402491	Drought	Abiotic
135	7	PRJNA304223	SRR3138207	Nutrient	Abiotic	C		135	9	PRJNA421180	SRR6402492	Drought	Abiotic
136	7	PRJNA304223	SRR3138208	Nutrient	Abiotic	C		136	9	PRJNA421180	SRR6402493	Drought	Abiotic
137	7	PRJNA304223	SRR3138215	Nutrient	Abiotic	C		137	9	PRJNA421180	SRR6402494	Drought	Abiotic
138	7	PRJNA304223	SRR3138216	Nutrient	Abiotic	C		138	9	PRJNA421180	SRR6402495	Drought	Abiotic
139	7	PRJNA304223	SRR3138223	Nutrient	Abiotic	C		139	9	PRJNA421180	SRR6402375	Drought	Abiotic
140	7	PRJNA304223	SRR3138224	Nutrient	Abiotic	C		140	9	PRJNA421180	SRR6402376	Drought	Abiotic
141	7	PRJNA304223	SRR3138231	Nutrient	Abiotic	C		141	9	PRJNA421180	SRR6402377	Drought	Abiotic
142	7	PRJNA304223	SRR3138232	Nutrient	Abiotic	C		142	9	PRJNA421180	SRR6402378	Drought	Abiotic
143	8	PRJNA308155	SRR3089605	Salinity	Abiotic	C		143	9	PRJNA421180	SRR6402379	Drought	Abiotic
144	8	PRJNA308155	SRR3089606	Salinity	Abiotic	C		144	9	PRJNA421180	SRR6402380	Drought	Abiotic
145	8	PRJNA308155	SRR3089607	Salinity	Abiotic	T		145	9	PRJNA421180	SRR6402381	Drought	Abiotic
146	8	PRJNA308155	SRR3089608	Salinity	Abiotic	T		146	9	PRJNA421180	SRR6402382	Drought	Abiotic
147	8	PRJNA308155	SRR3089609	Salinity	Abiotic	T		147	9	PRJNA421180	SRR6402373	Drought	Abiotic
148	8	PRJNA308155	SRR3089610	Salinity	Abiotic	T		148	9	PRJNA421180	SRR6402374	Drought	Abiotic
149	8	PRJNA308155	SRR6478965	Salinity	Abiotic	T		149	9	PRJNA421180	SRR6402411	Drought	Abiotic
150	8	PRJNA308155	SRR6478966	Salinity	Abiotic	C		150	9	PRJNA421180	SRR6402412	Drought	Abiotic
151	8	PRJNA308155	SRR6478961	Salinity	Abiotic	T		151	9	PRJNA421180	SRR6402413	Drought	Abiotic
152	8	PRJNA308155	SRR6478962	Salinity	Abiotic	C		152	9	PRJNA421180	SRR6402414	Drought	Abiotic
153	8	PRJNA308155	SRR3089611	Salinity	Abiotic	T		153	9	PRJNA421180	SRR6402447	Drought	Abiotic
154	8	PRJNA308155	SRR3089612	Salinity	Abiotic	T		154	9	PRJNA421180	SRR6402448	Drought	Abiotic
155	8	PRJNA308155	SRR3089613	Salinity	Abiotic	T		155	9	PRJNA421180	SRR6402451	Drought	Abiotic
156	8	PRJNA308155	SRR3089614	Salinity	Abiotic	T		156	9	PRJNA421180	SRR6402453	Drought	Abiotic
157	8	PRJNA308155	SRR3089616	Salinity	Abiotic	C		157	9	PRJNA421180	SRR6402454	Drought	Abiotic
158	8	PRJNA308155	SRR3089617	Salinity	Abiotic	C		158	9	PRJNA421180	SRR6402622	Drought	Abiotic
159	8	PRJNA308155	SRR3089585	Salinity	Abiotic	T		159	9	PRJNA421180	SRR6402620	Drought	Abiotic
160	8	PRJNA308155	SRR3089594	Salinity	Abiotic	T		160	9	PRJNA421180	SRR6402452	Drought	Abiotic
161	8	PRJNA308155	SRR3089595	Salinity	Abiotic	C		161	9	PRJNA421180	SRR6402431	Drought	Abiotic
162	8	PRJNA308155	SRR3089596	Salinity	Abiotic	C		162	9	PRJNA421180	SRR6402437	Drought	Abiotic
163	8	PRJNA308155	SRR3089599	Salinity	Abiotic	T		163	9	PRJNA421180	SRR6402416	Drought	Abiotic
164	8	PRJNA308155	SRR3089600	Salinity	Abiotic	T		164	9	PRJNA421180	SRR6402417	Drought	Abiotic
165	8	PRJNA308155	SRR6478963	Salinity	Abiotic	T		165	9	PRJNA421180	SRR6402418	Drought	Abiotic
166	8	PRJNA308155	SRR6478964	Salinity	Abiotic	C		166	9	PRJNA421180	SRR6402419	Drought	Abiotic
167	8	PRJNA308155	SRR6478959	Salinity	Abiotic	T		167	9	PRJNA421180	SRR6402420	Drought	Abiotic
168	8	PRJNA308155	SRR6478960	Salinity	Abiotic	C		168	9	PRJNA421180	SRR6402415	Drought	Abiotic
169	8	PRJNA308155	SRR3089601	Salinity	Abiotic	T		169	9	PRJNA421180	SRR6402398	Drought	Abiotic
170	8	PRJNA308155	SRR3089602	Salinity	Abiotic	T		170	9	PRJNA421180	SRR6402428	Drought	Abiotic
171	8	PRJNA308155	SRR3089603	Salinity	Abiotic	T		171	9	PRJNA421180	SRR6402383	Drought	Abiotic
172	8	PRJNA308155	SRR3089604	Salinity	Abiotic	T		172	9	PRJNA421180	SRR6402384	Drought	Abiotic
173	8	PRJNA308155	SRR3089597	Salinity	Abiotic	C		173	9	PRJNA421180	SRR6396087	Drought	Abiotic
174	8	PRJNA308155	SRR3089598	Salinity	Abiotic	C		174	9	PRJNA421180	SRR6396088	Drought	Abiotic
175	9	PRJNA309111	SRR3105594	Cold	Abiotic	C		175	9	PRJNA421180	SRR6396054	Drought	Abiotic
176	9	PRJNA309111	SRR3105595	Cold	Abiotic	C		176	9	PRJNA421180	SRR6396056	Drought	Abiotic
177	9	PRJNA309111	SRR3105596	Cold	Abiotic	T		177	9	PRJNA421180	SRR6396057	Drought	Abiotic
178	9	PRJNA309111	SRR3105597	Cold	Abiotic	T		178	9	PRJNA421180	SRR6395905	Drought	Abiotic
179	9	PRJNA309111	SRR3105598	Cold	Abiotic	T		179	9	PRJNA421180	SRR6395979	Drought	Abiotic
180	9	PRJNA309111	SRR3105599	Cold	Abiotic	T		180	9	PRJNA421180	SRR6395970	Drought	Abiotic
181	10	PRJNA323555	SRR3608768	Salt	Abiotic	C		181	9	PRJNA421180	SRR6395973	Drought	Abiotic
182	10	PRJNA323555	SRR3608769	Salt	Abiotic	T		182	9	PRJNA421180	SRR6396139	Drought	Abiotic
183	10	PRJNA323555	SRR3608770	Salt	Abiotic	C		183	9	PRJNA421180	SRR6395971	Drought	Abiotic
184	10	PRJNA323555	SRR3608771	Salt	Abiotic	T		184	9	PRJNA421180	SRR6395972	Drought	Abiotic
185	10	PRJNA323555	SRR3608772	Salt	Abiotic	C		185	9	PRJNA421180	SRR6396101	Drought	Abiotic
186	10	PRJNA323555	SRR3608773	Salt	Abiotic	T		186	9	PRJNA421180	SRR6396103	Drought	Abiotic
187	11	PRJNA335771	SRR3984708	heat	Abiotic	C		187	9	PRJNA421180	SRR6396104	Drought	Abiotic
188	11	PRJNA335771	SRR3984749	heat	Abiotic	C		188	9	PRJNA421180	SRR6396027	Drought	Abiotic
189	11	PRJNA335771	SRR3984762	heat	Abiotic	C		189	9	PRJNA421180	SRR6396028	Drought	Abiotic
190	11	PRJNA335771	SRR3984771	heat	Abiotic	T		190	9	PRJNA421180	SRR6396021	Drought	Abiotic
191	11	PRJNA335771	SRR3984782	heat	Abiotic	T		191	9	PRJNA421180	SRR6396022	Drought	Abiotic
192	11	PRJNA335771	SRR3984791	heat	Abiotic	T		192	10	PRJNA506720	SRR8239716	Heat	Abiotic
193	11	PRJNA335771	SRR3984794	heat	Abiotic	T		193	10	PRJNA506720	SRR8239717	Heat	Abiotic
194	11	PRJNA335771	SRR3984795	heat	Abiotic	T		194	10	PRJNA506720	SRR8239718	Heat	Abiotic
195	11	PRJNA335771	SRR3984802	heat	Abiotic	T		195	10	PRJNA506720	SRR8239719	Heat	Abiotic
196	11	PRJNA335771	SRR3984815	heat	Abiotic	C		196	10	PRJNA506720	SRR8239720	Heat	Abiotic
197	11	PRJNA335771	SRR3984835	heat	Abiotic	C		197	10	PRJNA506720	SRR8239721	Heat	Abiotic
198	11	PRJNA335771	SRR3984871	heat	Abiotic	C		198	10	PRJNA506720	SRR8239722	Heat	Abiotic
199	12	PRJNA378714	SRR5344453	Drought	Abiotic	C		199	10	PRJNA506720	SRR8239723	Heat	Abiotic
200	12	PRJNA378714	SRR5344560	Drought	Abiotic	C		200	10	PRJNA506720	SRR8239724	Heat	Abiotic
201	12	PRJNA378714	SRR5344570	Drought	Abiotic	T		201	10	PRJNA506720	SRR8239725	Heat	Abiotic
202	12	PRJNA378714	SRR5344571	Drought	Abiotic	T		202	10	PRJNA506720	SRR8239726	Heat	Abiotic
203	12	PRJNA378714	SRR5344572	Drought	Abiotic	C		203	10	PRJNA506720	SRR8239727	Heat	Abiotic
204	12	PRJNA378714	SRR5344618	Drought	Abiotic	C		204	10	PRJNA506720	SRR8239728	Heat	Abiotic
205	12	PRJNA378714	SRR5344620	Drought	Abiotic	T		205	10	PRJNA506720	SRR8239729	Heat	Abiotic
206	12	PRJNA378714	SRR5344621	Drought	Abiotic	T		206	10	PRJNA506720	SRR8239730	Heat	Abiotic
207	12	PRJNA378714	SRR5344623	Drought	Abiotic	C		207	10	PRJNA506720	SRR8239731	Heat	Abiotic
208	12	PRJNA378714	SRR5344624	Drought	Abiotic	C		208	10	PRJNA506720	SRR8239732	Heat	Abiotic
209	12	PRJNA378714	SRR5344625	Drought	Abiotic	C		209	10	PRJNA506720	SRR8239733	Heat	Abiotic
210	12	PRJNA378714	SRR5344627	Drought	Abiotic	C		210	11	PRJNA520822	SRR8857826	Heat	Abiotic
211	13	PRJNA379712	SRR5358814	Drought	Abiotic	C		211	11	PRJNA520822	SRR8857825	Heat	Abiotic
212	13	PRJNA379712	SRR5358813	Drought	Abiotic	C		212	11	PRJNA520822	SRR8857832	Heat	Abiotic
213	13	PRJNA379712	SRR5358818	Drought	Abiotic	T		213	11	PRJNA520822	SRR8857831	Heat	Abiotic
214	13	PRJNA379712	SRR5358817	Drought	Abiotic	T		214	11	PRJNA520822	SRR8857747	Heat	Abiotic
215	13	PRJNA379712	SRR5358806	Drought	Abiotic	C		215	11	PRJNA520822	SRR8857748	Heat	Abiotic
216	13	PRJNA379712	SRR5358805	Drought	Abiotic	C		216	11	PRJNA520822	SRR8857744	Heat	Abiotic
217	13	PRJNA379712	SRR5358810	Drought	Abiotic	T		217	11	PRJNA520822	SRR8857746	Heat	Abiotic
218	13	PRJNA379712	SRR5358809	Drought	Abiotic	T		218	11	PRJNA520822	SRR8857742	Heat	Abiotic
219	13	PRJNA379712	SRR5358812	Drought	Abiotic	C		219	12	PRJNA551897	SRR9614231	Drought	Abiotic
220	13	PRJNA379712	SRR5358811	Drought	Abiotic	C		220	12	PRJNA551897	SRR9614232	Drought	Abiotic
221	13	PRJNA379712	SRR5358816	Drought	Abiotic	T		221	12	PRJNA551897	SRR9614233	Drought	Abiotic
222	13	PRJNA379712	SRR5358815	Drought	Abiotic	T		222	12	PRJNA551897	SRR9614234	Drought	Abiotic
223	13	PRJNA379712	SRR5358804	Drought	Abiotic	C		223	12	PRJNA551897	SRR9614235	Drought	Abiotic
224	13	PRJNA379712	SRR5358803	Drought	Abiotic	C		224	12	PRJNA551897	SRR9614236	Drought	Abiotic
225	13	PRJNA379712	SRR5358808	Drought	Abiotic	T		225	12	PRJNA551897	SRR9614237	Drought	Abiotic
226	13	PRJNA379712	SRR5358807	Drought	Abiotic	T		226	12	PRJNA551897	SRR9614238	Drought	Abiotic
227	14	PRJNA397964	SRR5989967	Drought	Abiotic	T		227	12	PRJNA551897	SRR9614239	Drought	Abiotic
228	14	PRJNA397964	SRR5989968	Drought	Abiotic	T		228	12	PRJNA551897	SRR9614240	Drought	Abiotic
229	14	PRJNA397964	SRR5989965	Drought	Abiotic	T		229	12	PRJNA551897	SRR9614241	Drought	Abiotic
230	14	PRJNA397964	SRR5989966	Drought	Abiotic	T		230	12	PRJNA551897	SRR9614242	Drought	Abiotic
231	14	PRJNA397964	SRR5989971	Drought	Abiotic	T		231	12	PRJNA551897	SRR9614243	Drought	Abiotic
232	14	PRJNA397964	SRR5989972	Drought	Abiotic	T		232	12	PRJNA551897	SRR9614244	Drought	Abiotic
233	14	PRJNA397964	SRR5989969	Drought	Abiotic	T		233	12	PRJNA551897	SRR9614246	Drought	Abiotic
234	14	PRJNA397964	SRR5989970	Drought	Abiotic	T		234	12	PRJNA551897	SRR9614247	Drought	Abiotic
235	14	PRJNA397964	SRR5989973	Drought	Abiotic	T		235	12	PRJNA551897	SRR9614248	Drought	Abiotic
236	14	PRJNA397964	SRR5989974	Drought	Abiotic	T		236	12	PRJNA551897	SRR9614249	Drought	Abiotic
237	15	PRJNA421180	SRR6396013	Drought	Abiotic	C		237	12	PRJNA551897	SRR9614254	Drought	Abiotic
238	15	PRJNA421180	SRR6396014	Drought	Abiotic	C		238	12	PRJNA551897	SRR9614255	Drought	Abiotic
239	15	PRJNA421180	SRR6396015	Drought	Abiotic	C		239	12	PRJNA551897	SRR9614256	Drought	Abiotic
240	15	PRJNA421180	SRR6396016	Drought	Abiotic	C		240	12	PRJNA551897	SRR9614257	Drought	Abiotic
241	15	PRJNA421180	SRR6396019	Drought	Abiotic	C		241	12	PRJNA551897	SRR9614258	Drought	Abiotic
242	15	PRJNA421180	SRR6396020	Drought	Abiotic	C		242	12	PRJNA551897	SRR9614259	Drought	Abiotic
243	15	PRJNA421180	SRR6395969	Drought	Abiotic	C		243	12	PRJNA551897	SRR9614260	Drought	Abiotic
244	15	PRJNA421180	SRR6395945	Drought	Abiotic	C		244	12	PRJNA551897	SRR9614261	Drought	Abiotic
245	15	PRJNA421180	SRR6396039	Drought	Abiotic	C		245	12	PRJNA551897	SRR9614266	Drought	Abiotic
246	15	PRJNA421180	SRR6396070	Drought	Abiotic	C		246	12	PRJNA551897	SRR9614267	Drought	Abiotic
247	15	PRJNA421180	SRR6396109	Drought	Abiotic	C		247	12	PRJNA551897	SRR9614268	Drought	Abiotic
248	15	PRJNA421180	SRR6396110	Drought	Abiotic	C		248	12	PRJNA551897	SRR9614269	Drought	Abiotic
249	15	PRJNA421180	SRR6396111	Drought	Abiotic	C		249	12	PRJNA551897	SRR9614270	Drought	Abiotic
250	15	PRJNA421180	SRR6396112	Drought	Abiotic	C		250	12	PRJNA551897	SRR9614273	Drought	Abiotic
251	15	PRJNA421180	SRR6396115	Drought	Abiotic	C		251	12	PRJNA551897	SRR9614279	Drought	Abiotic
252	15	PRJNA421180	SRR6396116	Drought	Abiotic	C		252	12	PRJNA551897	SRR9614280	Drought	Abiotic
253	15	PRJNA421180	SRR6396113	Drought	Abiotic	C		253	12	PRJNA551897	SRR9614281	Drought	Abiotic
254	15	PRJNA421180	SRR6396114	Drought	Abiotic	C		254	12	PRJNA551897	SRR9614285	Drought	Abiotic
255	15	PRJNA421180	SRR6396117	Drought	Abiotic	C		255	12	PRJNA551897	SRR9614289	Drought	Abiotic
256	15	PRJNA421180	SRR6396118	Drought	Abiotic	C		256	12	PRJNA551897	SRR9614290	Drought	Abiotic
257	15	PRJNA421180	SRR6395986	Drought	Abiotic	C		257	12	PRJNA551897	SRR9614293	Drought	Abiotic
258	15	PRJNA421180	SRR6395987	Drought	Abiotic	C		258	12	PRJNA551897	SRR9614294	Drought	Abiotic
259	15	PRJNA421180	SRR6395984	Drought	Abiotic	C		259	12	PRJNA551897	SRR9614295	Drought	Abiotic
260	15	PRJNA421180	SRR6395985	Drought	Abiotic	C		260	12	PRJNA551897	SRR9614296	Drought	Abiotic
261	15	PRJNA421180	SRR6395989	Drought	Abiotic	C		261	12	PRJNA551897	SRR9614297	Drought	Abiotic
262	15	PRJNA421180	SRR6395990	Drought	Abiotic	C		262	12	PRJNA551897	SRR9614298	Drought	Abiotic
263	15	PRJNA421180	SRR6395991	Drought	Abiotic	C		263	12	PRJNA551897	SRR9614299	Drought	Abiotic
264	15	PRJNA421180	SRR6395988	Drought	Abiotic	C		264	12	PRJNA551897	SRR9614300	Drought	Abiotic
265	15	PRJNA421180	SRR6395982	Drought	Abiotic	C		265	12	PRJNA551897	SRR9614301	Drought	Abiotic
266	15	PRJNA421180	SRR6395983	Drought	Abiotic	C		266	12	PRJNA551897	SRR9614302	Drought	Abiotic
267	15	PRJNA421180	SRR6396033	Drought	Abiotic	C		267	13	PRJNA576545	SRR10253751	Drought	Abiotic
268	15	PRJNA421180	SRR6396034	Drought	Abiotic	C		268	13	PRJNA576545	SRR10253752	Drought	Abiotic
269	15	PRJNA421180	SRR6396035	Drought	Abiotic	C		269	13	PRJNA576545	SRR10253753	Drought	Abiotic
270	15	PRJNA421180	SRR6396036	Drought	Abiotic	C		270	13	PRJNA576545	SRR10253754	Drought	Abiotic
271	15	PRJNA421180	SRR6396029	Drought	Abiotic	C		271	13	PRJNA576545	SRR10253755	Drought	Abiotic
272	15	PRJNA421180	SRR6396030	Drought	Abiotic	C		272	13	PRJNA576545	SRR10253756	Drought	Abiotic
273	15	PRJNA421180	SRR6396031	Drought	Abiotic	C		273	13	PRJNA576545	SRR10253757	Drought	Abiotic
274	15	PRJNA421180	SRR6396032	Drought	Abiotic	C		274	13	PRJNA576545	SRR10253758	Drought	Abiotic
275	15	PRJNA421180	SRR6396037	Drought	Abiotic	C		275	13	PRJNA576545	SRR10253759	Drought	Abiotic
276	15	PRJNA421180	SRR6396038	Drought	Abiotic	C		276	13	PRJNA576545	SRR10253760	Drought	Abiotic
277	15	PRJNA421180	SRR6395931	Drought	Abiotic	C		277	13	PRJNA576545	SRR10253761	Drought	Abiotic
278	15	PRJNA421180	SRR6395932	Drought	Abiotic	C		278	13	PRJNA576545	SRR10253762	Drought	Abiotic
279	15	PRJNA421180	SRR6395933	Drought	Abiotic	C		279	14	PRJNA637522	SRR11933488	Drought	Abiotic
280	15	PRJNA421180	SRR6395934	Drought	Abiotic	C		280	14	PRJNA637522	SRR11933487	Drought	Abiotic
281	15	PRJNA421180	SRR6395927	Drought	Abiotic	C		281	14	PRJNA637522	SRR11932937	Drought	Abiotic
282	15	PRJNA421180	SRR6395928	Drought	Abiotic	C		282	14	PRJNA637522	SRR11933219	Drought	Abiotic
283	15	PRJNA421180	SRR6395930	Drought	Abiotic	C		283	14	PRJNA637522	SRR11933108	Drought	Abiotic
284	15	PRJNA421180	SRR6395929	Drought	Abiotic	C		284	14	PRJNA637522	SRR11933403	Drought	Abiotic
285	15	PRJNA421180	SRR6395925	Drought	Abiotic	C		285	14	PRJNA637522	SRR11933292	Drought	Abiotic
286	15	PRJNA421180	SRR6395926	Drought	Abiotic	C		286	14	PRJNA637522	SRR11932925	Drought	Abiotic
287	15	PRJNA421180	SRR6395956	Drought	Abiotic	C		287	14	PRJNA637522	SRR11932914	Drought	Abiotic
288	15	PRJNA421180	SRR6395957	Drought	Abiotic	C		288	14	PRJNA637522	SRR11932879	Drought	Abiotic
289	15	PRJNA421180	SRR6395950	Drought	Abiotic	C		289	14	PRJNA637522	SRR11933486	Drought	Abiotic
290	15	PRJNA421180	SRR6395953	Drought	Abiotic	C		290	14	PRJNA637522	SRR11933475	Drought	Abiotic
291	15	PRJNA421180	SRR6395954	Drought	Abiotic	C		291	14	PRJNA637522	SRR11933272	Drought	Abiotic
292	15	PRJNA421180	SRR6395955	Drought	Abiotic	C		292	14	PRJNA637522	SRR11933261	Drought	Abiotic
293	15	PRJNA421180	SRR6395946	Drought	Abiotic	C		293	14	PRJNA637522	SRR11933250	Drought	Abiotic
294	15	PRJNA421180	SRR6395881	Drought	Abiotic	C		294	14	PRJNA637522	SRR11933040	Drought	Abiotic
295	15	PRJNA421180	SRR6395882	Drought	Abiotic	C		295	14	PRJNA637522	SRR11933029	Drought	Abiotic
296	15	PRJNA421180	SRR6395951	Drought	Abiotic	C		296	14	PRJNA637522	SRR11932994	Drought	Abiotic
297	15	PRJNA421180	SRR6395948	Drought	Abiotic	C		297	14	PRJNA637522	SRR11932983	Drought	Abiotic
298	15	PRJNA421180	SRR6395949	Drought	Abiotic	C		298	14	PRJNA637522	SRR11932948	Drought	Abiotic
299	15	PRJNA421180	SRR6395876	Drought	Abiotic	C		299	14	PRJNA637522	SRR11932936	Drought	Abiotic
300	15	PRJNA421180	SRR6395877	Drought	Abiotic	C		300	14	PRJNA637522	SRR11932901	Drought	Abiotic
301	15	PRJNA421180	SRR6395878	Drought	Abiotic	C		301	14	PRJNA637522	SRR11932890	Drought	Abiotic
302	15	PRJNA421180	SRR6395879	Drought	Abiotic	C		302	14	PRJNA637522	SRR11932866	Drought	Abiotic
303	15	PRJNA421180	SRR6395880	Drought	Abiotic	C		303	14	PRJNA637522	SRR11932855	Drought	Abiotic
304	15	PRJNA421180	SRR6395883	Drought	Abiotic	C		304	14	PRJNA637522	SRR11932844	Drought	Abiotic
305	15	PRJNA421180	SRR6395884	Drought	Abiotic	C		305	14	PRJNA637522	SRR11932833	Drought	Abiotic
306	15	PRJNA421180	SRR6395907	Drought	Abiotic	C		306	14	PRJNA637522	SRR11932822	Drought	Abiotic
307	15	PRJNA421180	SRR6395908	Drought	Abiotic	C		307	14	PRJNA637522	SRR11932811	Drought	Abiotic
308	15	PRJNA421180	SRR6395875	Drought	Abiotic	C		308	14	PRJNA637522	SRR11933230	Drought	Abiotic
309	15	PRJNA421180	SRR6395909	Drought	Abiotic	C		309	14	PRJNA637522	SRR11933218	Drought	Abiotic
310	15	PRJNA421180	SRR6395910	Drought	Abiotic	C		310	14	PRJNA637522	SRR11933207	Drought	Abiotic
311	15	PRJNA421180	SRR6395911	Drought	Abiotic	C		311	14	PRJNA637522	SRR11933196	Drought	Abiotic
312	15	PRJNA421180	SRR6395912	Drought	Abiotic	C		312	14	PRJNA637522	SRR11933185	Drought	Abiotic
313	15	PRJNA421180	SRR6395981	Drought	Abiotic	C		313	14	PRJNA637522	SRR11933174	Drought	Abiotic
314	15	PRJNA421180	SRR6396000	Drought	Abiotic	C		314	14	PRJNA637522	SRR11933163	Drought	Abiotic
315	15	PRJNA421180	SRR6395874	Drought	Abiotic	C		315	14	PRJNA637522	SRR11933152	Drought	Abiotic
316	15	PRJNA421180	SRR6395923	Drought	Abiotic	C		316	14	PRJNA637522	SRR11933141	Drought	Abiotic
317	15	PRJNA421180	SRR6395924	Drought	Abiotic	C		317	14	PRJNA637522	SRR11933130	Drought	Abiotic
318	15	PRJNA421180	SRR6396138	Drought	Abiotic	C		318	14	PRJNA637522	SRR11933119	Drought	Abiotic
319	15	PRJNA421180	SRR6396081	Drought	Abiotic	C		319	14	PRJNA637522	SRR11933107	Drought	Abiotic
320	15	PRJNA421180	SRR6396082	Drought	Abiotic	C		320	14	PRJNA637522	SRR11933096	Drought	Abiotic
321	15	PRJNA421180	SRR6396083	Drought	Abiotic	C		321	14	PRJNA637522	SRR11933085	Drought	Abiotic
322	15	PRJNA421180	SRR6396084	Drought	Abiotic	C		322	14	PRJNA637522	SRR11933074	Drought	Abiotic
323	15	PRJNA421180	SRR6396086	Drought	Abiotic	C		323	14	PRJNA637522	SRR11933063	Drought	Abiotic
324	15	PRJNA421180	SRR6396085	Drought	Abiotic	C		324	14	PRJNA637522	SRR11933458	Drought	Abiotic
325	15	PRJNA421180	SRR6396123	Drought	Abiotic	C		325	14	PRJNA637522	SRR11933447	Drought	Abiotic
326	15	PRJNA421180	SRR6396124	Drought	Abiotic	C		326	14	PRJNA637522	SRR11933436	Drought	Abiotic
327	15	PRJNA421180	SRR6396105	Drought	Abiotic	C		327	14	PRJNA637522	SRR11933425	Drought	Abiotic
328	15	PRJNA421180	SRR6396106	Drought	Abiotic	C		328	14	PRJNA637522	SRR11933358	Drought	Abiotic
329	15	PRJNA421180	SRR6396125	Drought	Abiotic	C		329	14	PRJNA637522	SRR11933347	Drought	Abiotic
330	15	PRJNA421180	SRR6396121	Drought	Abiotic	C		330	14	PRJNA637522	SRR11933336	Drought	Abiotic
331	15	PRJNA421180	SRR6396122	Drought	Abiotic	C		331	14	PRJNA637522	SRR11933325	Drought	Abiotic
332	15	PRJNA421180	SRR6396127	Drought	Abiotic	C		332	14	PRJNA637522	SRR11933314	Drought	Abiotic
333	15	PRJNA421180	SRR6396128	Drought	Abiotic	C		333	14	PRJNA637522	SRR11933303	Drought	Abiotic
334	15	PRJNA421180	SRR6396126	Drought	Abiotic	C		334	14	PRJNA637522	SRR11933414	Drought	Abiotic
335	15	PRJNA421180	SRR6396119	Drought	Abiotic	C		335	14	PRJNA637522	SRR11933402	Drought	Abiotic
336	15	PRJNA421180	SRR6396120	Drought	Abiotic	C		336	14	PRJNA637522	SRR11933391	Drought	Abiotic
337	15	PRJNA421180	SRR6396071	Drought	Abiotic	C		337	14	PRJNA637522	SRR11933380	Drought	Abiotic
338	15	PRJNA421180	SRR6396072	Drought	Abiotic	C		338	14	PRJNA637522	SRR11933369	Drought	Abiotic
339	15	PRJNA421180	SRR6396073	Drought	Abiotic	C		339	14	PRJNA637522	SRR11933291	Drought	Abiotic
340	15	PRJNA421180	SRR6396074	Drought	Abiotic	C		340	14	PRJNA637522	SRR11933280	Drought	Abiotic
341	15	PRJNA421180	SRR6396075	Drought	Abiotic	C		341	14	PRJNA637522	SRR11933245	Drought	Abiotic
342	15	PRJNA421180	SRR6396076	Drought	Abiotic	C		342	14	PRJNA637522	SRR11933234	Drought	Abiotic
343	15	PRJNA421180	SRR6396078	Drought	Abiotic	C		343	14	PRJNA637522	SRR11933024	Drought	Abiotic
344	15	PRJNA421180	SRR6396079	Drought	Abiotic	C		344	14	PRJNA637522	SRR11933013	Drought	Abiotic
345	15	PRJNA421180	SRR6396080	Drought	Abiotic	C		345	14	PRJNA637522	SRR11933002	Drought	Abiotic
346	15	PRJNA421180	SRR6396077	Drought	Abiotic	C		346	14	PRJNA637522	SRR11932967	Drought	Abiotic
347	15	PRJNA421180	SRR6396042	Drought	Abiotic	C		347	14	PRJNA637522	SRR11932956	Drought	Abiotic
348	15	PRJNA421180	SRR6396043	Drought	Abiotic	C		348	14	PRJNA637522	SRR11932926	Drought	Abiotic
349	15	PRJNA421180	SRR6396040	Drought	Abiotic	C		349	14	PRJNA637522	SRR11932924	Drought	Abiotic
350	15	PRJNA421180	SRR6396041	Drought	Abiotic	C		350	14	PRJNA637522	SRR11932923	Drought	Abiotic
351	15	PRJNA421180	SRR6396044	Drought	Abiotic	C		351	14	PRJNA637522	SRR11932922	Drought	Abiotic
352	15	PRJNA421180	SRR6396045	Drought	Abiotic	C		352	14	PRJNA637522	SRR11932921	Drought	Abiotic
353	15	PRJNA421180	SRR6396046	Drought	Abiotic	C		353	14	PRJNA637522	SRR11932920	Drought	Abiotic
354	15	PRJNA421180	SRR6396047	Drought	Abiotic	C		354	14	PRJNA637522	SRR11932919	Drought	Abiotic
355	15	PRJNA421180	SRR6396048	Drought	Abiotic	C		355	14	PRJNA637522	SRR11932918	Drought	Abiotic
356	15	PRJNA421180	SRR6396049	Drought	Abiotic	C		356	14	PRJNA637522	SRR11932917	Drought	Abiotic
357	15	PRJNA421180	SRR6395997	Drought	Abiotic	C		357	14	PRJNA637522	SRR11932916	Drought	Abiotic
358	15	PRJNA421180	SRR6395998	Drought	Abiotic	C		358	14	PRJNA637522	SRR11932915	Drought	Abiotic
359	15	PRJNA421180	SRR6395999	Drought	Abiotic	C		359	14	PRJNA637522	SRR11932913	Drought	Abiotic
360	15	PRJNA421180	SRR6395992	Drought	Abiotic	C		360	14	PRJNA637522	SRR11932912	Drought	Abiotic
361	15	PRJNA421180	SRR6395993	Drought	Abiotic	C		361	14	PRJNA637522	SRR11932911	Drought	Abiotic
362	15	PRJNA421180	SRR6395994	Drought	Abiotic	C		362	14	PRJNA637522	SRR11932910	Drought	Abiotic
363	15	PRJNA421180	SRR6395995	Drought	Abiotic	C		363	14	PRJNA637522	SRR11932909	Drought	Abiotic
364	15	PRJNA421180	SRR6395996	Drought	Abiotic	C		364	14	PRJNA637522	SRR11932908	Drought	Abiotic
365	15	PRJNA421180	SRR6396001	Drought	Abiotic	C		365	14	PRJNA637522	SRR11932907	Drought	Abiotic
366	15	PRJNA421180	SRR6396002	Drought	Abiotic	C		366	14	PRJNA637522	SRR11932906	Drought	Abiotic
367	15	PRJNA421180	SRR6395961	Drought	Abiotic	C		367	14	PRJNA637522	SRR11932881	Drought	Abiotic
368	15	PRJNA421180	SRR6395962	Drought	Abiotic	C		368	14	PRJNA637522	SRR11932880	Drought	Abiotic
369	15	PRJNA421180	SRR6395963	Drought	Abiotic	C		369	14	PRJNA637522	SRR11932878	Drought	Abiotic
370	15	PRJNA421180	SRR6395964	Drought	Abiotic	C		370	14	PRJNA637522	SRR11932877	Drought	Abiotic
371	15	PRJNA421180	SRR6395965	Drought	Abiotic	C		371	14	PRJNA637522	SRR11932876	Drought	Abiotic
372	15	PRJNA421180	SRR6395966	Drought	Abiotic	C		372	14	PRJNA637522	SRR11932875	Drought	Abiotic
373	15	PRJNA421180	SRR6395967	Drought	Abiotic	C		373	14	PRJNA637522	SRR11932874	Drought	Abiotic
374	15	PRJNA421180	SRR6395968	Drought	Abiotic	C		374	14	PRJNA637522	SRR11932873	Drought	Abiotic
375	15	PRJNA421180	SRR6395958	Drought	Abiotic	C		375	14	PRJNA637522	SRR11932872	Drought	Abiotic
376	15	PRJNA421180	SRR6395959	Drought	Abiotic	C		376	14	PRJNA637522	SRR11932871	Drought	Abiotic
377	15	PRJNA421180	SRR6395942	Drought	Abiotic	C		377	14	PRJNA637522	SRR11932870	Drought	Abiotic
378	15	PRJNA421180	SRR6395943	Drought	Abiotic	C		378	14	PRJNA637522	SRR11933480	Drought	Abiotic
379	15	PRJNA421180	SRR6395944	Drought	Abiotic	C		379	14	PRJNA637522	SRR11933479	Drought	Abiotic
380	15	PRJNA421180	SRR6395941	Drought	Abiotic	C		380	14	PRJNA637522	SRR11933478	Drought	Abiotic
381	15	PRJNA421180	SRR6395937	Drought	Abiotic	C		381	14	PRJNA637522	SRR11933483	Drought	Abiotic
382	15	PRJNA421180	SRR6395938	Drought	Abiotic	C		382	14	PRJNA637522	SRR11933482	Drought	Abiotic
383	15	PRJNA421180	SRR6395939	Drought	Abiotic	C		383	14	PRJNA637522	SRR11933481	Drought	Abiotic
384	15	PRJNA421180	SRR6395940	Drought	Abiotic	C		384	14	PRJNA637522	SRR11933477	Drought	Abiotic
385	15	PRJNA421180	SRR6395935	Drought	Abiotic	C		385	14	PRJNA637522	SRR11933476	Drought	Abiotic
386	15	PRJNA421180	SRR6395936	Drought	Abiotic	C		386	14	PRJNA637522	SRR11933474	Drought	Abiotic
387	15	PRJNA421180	SRR6395921	Drought	Abiotic	C		387	14	PRJNA637522	SRR11933473	Drought	Abiotic
388	15	PRJNA421180	SRR6395922	Drought	Abiotic	C		388	14	PRJNA637522	SRR11933472	Drought	Abiotic
389	15	PRJNA421180	SRR6395917	Drought	Abiotic	C		389	14	PRJNA637522	SRR11933471	Drought	Abiotic
390	15	PRJNA421180	SRR6395918	Drought	Abiotic	C		390	14	PRJNA637522	SRR11933470	Drought	Abiotic
391	15	PRJNA421180	SRR6395919	Drought	Abiotic	C		391	14	PRJNA637522	SRR11933469	Drought	Abiotic
392	15	PRJNA421180	SRR6395920	Drought	Abiotic	C		392	14	PRJNA637522	SRR11933468	Drought	Abiotic
393	15	PRJNA421180	SRR6395888	Drought	Abiotic	C		393	14	PRJNA637522	SRR11933271	Drought	Abiotic
394	15	PRJNA421180	SRR6395913	Drought	Abiotic	C		394	14	PRJNA637522	SRR11933270	Drought	Abiotic
395	15	PRJNA421180	SRR6395914	Drought	Abiotic	C		395	14	PRJNA637522	SRR11933269	Drought	Abiotic
396	15	PRJNA421180	SRR6395915	Drought	Abiotic	C		396	14	PRJNA637522	SRR11933268	Drought	Abiotic
397	15	PRJNA421180	SRR6395916	Drought	Abiotic	C		397	14	PRJNA637522	SRR11933267	Drought	Abiotic
398	15	PRJNA421180	SRR6395891	Drought	Abiotic	C		398	14	PRJNA637522	SRR11933266	Drought	Abiotic
399	15	PRJNA421180	SRR6395892	Drought	Abiotic	C		399	14	PRJNA637522	SRR11933265	Drought	Abiotic
400	15	PRJNA421180	SRR6395885	Drought	Abiotic	C		400	14	PRJNA637522	SRR11933264	Drought	Abiotic
401	15	PRJNA421180	SRR6395886	Drought	Abiotic	C		401	14	PRJNA637522	SRR11933263	Drought	Abiotic
402	15	PRJNA421180	SRR6395887	Drought	Abiotic	C		402	14	PRJNA637522	SRR11933262	Drought	Abiotic
403	15	PRJNA421180	SRR6395893	Drought	Abiotic	C		403	14	PRJNA637522	SRR11933260	Drought	Abiotic
404	15	PRJNA421180	SRR6395894	Drought	Abiotic	C		404	14	PRJNA637522	SRR11933259	Drought	Abiotic
405	15	PRJNA421180	SRR6395889	Drought	Abiotic	C		405	14	PRJNA637522	SRR11933258	Drought	Abiotic
406	15	PRJNA421180	SRR6395890	Drought	Abiotic	C		406	14	PRJNA637522	SRR11933257	Drought	Abiotic
407	15	PRJNA421180	SRR6396133	Drought	Abiotic	C		407	14	PRJNA637522	SRR11933256	Drought	Abiotic
408	15	PRJNA421180	SRR6396134	Drought	Abiotic	C		408	14	PRJNA637522	SRR11933255	Drought	Abiotic
409	15	PRJNA421180	SRR6396135	Drought	Abiotic	C		409	14	PRJNA637522	SRR11933254	Drought	Abiotic
410	15	PRJNA421180	SRR6396136	Drought	Abiotic	C		410	14	PRJNA637522	SRR11933253	Drought	Abiotic
411	15	PRJNA421180	SRR6396129	Drought	Abiotic	C		411	14	PRJNA637522	SRR11933467	Drought	Abiotic
412	15	PRJNA421180	SRR6396130	Drought	Abiotic	C		412	14	PRJNA637522	SRR11933466	Drought	Abiotic
413	15	PRJNA421180	SRR6396131	Drought	Abiotic	C		413	14	PRJNA637522	SRR11933465	Drought	Abiotic
414	15	PRJNA421180	SRR6396132	Drought	Abiotic	C		414	14	PRJNA637522	SRR11933252	Drought	Abiotic
415	15	PRJNA421180	SRR6396140	Drought	Abiotic	C		415	14	PRJNA637522	SRR11933251	Drought	Abiotic
416	15	PRJNA421180	SRR6396141	Drought	Abiotic	C		416	14	PRJNA637522	SRR11933249	Drought	Abiotic
417	15	PRJNA421180	SRR6396089	Drought	Abiotic	C		417	14	PRJNA637522	SRR11933049	Drought	Abiotic
418	15	PRJNA421180	SRR6396090	Drought	Abiotic	C		418	14	PRJNA637522	SRR11933048	Drought	Abiotic
419	15	PRJNA421180	SRR6396092	Drought	Abiotic	C		419	14	PRJNA637522	SRR11933047	Drought	Abiotic
420	15	PRJNA421180	SRR6402399	Drought	Abiotic	T		420	14	PRJNA637522	SRR11933046	Drought	Abiotic
421	15	PRJNA421180	SRR6402400	Drought	Abiotic	T		421	14	PRJNA637522	SRR11933045	Drought	Abiotic
422	15	PRJNA421180	SRR6402403	Drought	Abiotic	T		422	14	PRJNA637522	SRR11933044	Drought	Abiotic
423	15	PRJNA421180	SRR6402397	Drought	Abiotic	T		423	14	PRJNA637522	SRR11933043	Drought	Abiotic
424	15	PRJNA421180	SRR6402617	Drought	Abiotic	T		424	14	PRJNA637522	SRR11933042	Drought	Abiotic
425	15	PRJNA421180	SRR6402481	Drought	Abiotic	T		425	14	PRJNA637522	SRR11933041	Drought	Abiotic
426	15	PRJNA421180	SRR6402482	Drought	Abiotic	T		426	14	PRJNA637522	SRR11933039	Drought	Abiotic
427	15	PRJNA421180	SRR6402483	Drought	Abiotic	T		427	14	PRJNA637522	SRR11933038	Drought	Abiotic
428	15	PRJNA421180	SRR6402521	Drought	Abiotic	T		428	14	PRJNA637522	SRR11933037	Drought	Abiotic
429	15	PRJNA421180	SRR6402526	Drought	Abiotic	T		429	14	PRJNA637522	SRR11933036	Drought	Abiotic
430	15	PRJNA421180	SRR6402523	Drought	Abiotic	T		430	14	PRJNA637522	SRR11933035	Drought	Abiotic
431	15	PRJNA421180	SRR6402563	Drought	Abiotic	T		431	14	PRJNA637522	SRR11933034	Drought	Abiotic
432	15	PRJNA421180	SRR6402621	Drought	Abiotic	T		432	14	PRJNA637522	SRR11933033	Drought	Abiotic
433	15	PRJNA421180	SRR6402527	Drought	Abiotic	T		433	14	PRJNA637522	SRR11933032	Drought	Abiotic
434	15	PRJNA421180	SRR6402528	Drought	Abiotic	T		434	14	PRJNA637522	SRR11933031	Drought	Abiotic
435	15	PRJNA421180	SRR6402423	Drought	Abiotic	T		435	14	PRJNA637522	SRR11933030	Drought	Abiotic
436	15	PRJNA421180	SRR6402469	Drought	Abiotic	T		436	14	PRJNA637522	SRR11933028	Drought	Abiotic
437	15	PRJNA421180	SRR6402505	Drought	Abiotic	T		437	14	PRJNA637522	SRR11933027	Drought	Abiotic
438	15	PRJNA421180	SRR6402519	Drought	Abiotic	T		438	14	PRJNA637522	SRR11933026	Drought	Abiotic
439	15	PRJNA421180	SRR6402508	Drought	Abiotic	T		439	14	PRJNA637522	SRR11933001	Drought	Abiotic
440	15	PRJNA421180	SRR6402514	Drought	Abiotic	T		440	14	PRJNA637522	SRR11932997	Drought	Abiotic
441	15	PRJNA421180	SRR6402515	Drought	Abiotic	T		441	14	PRJNA637522	SRR11932996	Drought	Abiotic
442	15	PRJNA421180	SRR6402516	Drought	Abiotic	T		442	14	PRJNA637522	SRR11932995	Drought	Abiotic
443	15	PRJNA421180	SRR6402468	Drought	Abiotic	T		443	14	PRJNA637522	SRR11932993	Drought	Abiotic
444	15	PRJNA421180	SRR6402529	Drought	Abiotic	T		444	14	PRJNA637522	SRR11932992	Drought	Abiotic
445	15	PRJNA421180	SRR6402525	Drought	Abiotic	T		445	14	PRJNA637522	SRR11932991	Drought	Abiotic
446	15	PRJNA421180	SRR6402470	Drought	Abiotic	T		446	14	PRJNA637522	SRR11932990	Drought	Abiotic
447	15	PRJNA421180	SRR6402595	Drought	Abiotic	T		447	14	PRJNA637522	SRR11932989	Drought	Abiotic
448	15	PRJNA421180	SRR6402588	Drought	Abiotic	T		448	14	PRJNA637522	SRR11933000	Drought	Abiotic
449	15	PRJNA421180	SRR6402589	Drought	Abiotic	T		449	14	PRJNA637522	SRR11932999	Drought	Abiotic
450	15	PRJNA421180	SRR6402590	Drought	Abiotic	T		450	14	PRJNA637522	SRR11932998	Drought	Abiotic
451	15	PRJNA421180	SRR6402591	Drought	Abiotic	T		451	14	PRJNA637522	SRR11932988	Drought	Abiotic
452	15	PRJNA421180	SRR6402592	Drought	Abiotic	T		452	14	PRJNA637522	SRR11932987	Drought	Abiotic
453	15	PRJNA421180	SRR6402593	Drought	Abiotic	T		453	14	PRJNA637522	SRR11932986	Drought	Abiotic
454	15	PRJNA421180	SRR6402594	Drought	Abiotic	T		454	14	PRJNA637522	SRR11932985	Drought	Abiotic
455	15	PRJNA421180	SRR6402596	Drought	Abiotic	T		455	14	PRJNA637522	SRR11932984	Drought	Abiotic
456	15	PRJNA421180	SRR6402597	Drought	Abiotic	T		456	14	PRJNA637522	SRR11932982	Drought	Abiotic
457	15	PRJNA421180	SRR6402404	Drought	Abiotic	T		457	14	PRJNA637522	SRR11932981	Drought	Abiotic
458	15	PRJNA421180	SRR6402401	Drought	Abiotic	T		458	14	PRJNA637522	SRR11932980	Drought	Abiotic
459	15	PRJNA421180	SRR6402402	Drought	Abiotic	T		459	14	PRJNA637522	SRR11932869	Drought	Abiotic
460	15	PRJNA421180	SRR6402395	Drought	Abiotic	T		460	14	PRJNA637522	SRR11933485	Drought	Abiotic
461	15	PRJNA421180	SRR6402396	Drought	Abiotic	T		461	14	PRJNA637522	SRR11933484	Drought	Abiotic
462	15	PRJNA421180	SRR6402365	Drought	Abiotic	T		462	14	PRJNA637522	SRR11932978	Drought	Abiotic
463	15	PRJNA421180	SRR6402366	Drought	Abiotic	T		463	14	PRJNA637522	SRR11932953	Drought	Abiotic
464	15	PRJNA421180	SRR6402367	Drought	Abiotic	T		464	14	PRJNA637522	SRR11932952	Drought	Abiotic
465	15	PRJNA421180	SRR6402368	Drought	Abiotic	T		465	14	PRJNA637522	SRR11932951	Drought	Abiotic
466	15	PRJNA421180	SRR6402405	Drought	Abiotic	T		466	14	PRJNA637522	SRR11932950	Drought	Abiotic
467	15	PRJNA421180	SRR6402369	Drought	Abiotic	T		467	14	PRJNA637522	SRR11932949	Drought	Abiotic
468	15	PRJNA421180	SRR6402371	Drought	Abiotic	T		468	14	PRJNA637522	SRR11932947	Drought	Abiotic
469	15	PRJNA421180	SRR6402372	Drought	Abiotic	T		469	14	PRJNA637522	SRR11932946	Drought	Abiotic
470	15	PRJNA421180	SRR6402363	Drought	Abiotic	T		470	14	PRJNA637522	SRR11932945	Drought	Abiotic
471	15	PRJNA421180	SRR6402361	Drought	Abiotic	T		471	14	PRJNA637522	SRR11932944	Drought	Abiotic
472	15	PRJNA421180	SRR6402484	Drought	Abiotic	T		472	14	PRJNA637522	SRR11932943	Drought	Abiotic
473	15	PRJNA421180	SRR6402485	Drought	Abiotic	T		473	14	PRJNA637522	SRR11932942	Drought	Abiotic
474	15	PRJNA421180	SRR6402486	Drought	Abiotic	T		474	14	PRJNA637522	SRR11932941	Drought	Abiotic
475	15	PRJNA421180	SRR6402587	Drought	Abiotic	T		475	14	PRJNA637522	SRR11932940	Drought	Abiotic
476	15	PRJNA421180	SRR6402564	Drought	Abiotic	T		476	14	PRJNA637522	SRR11932939	Drought	Abiotic
477	15	PRJNA421180	SRR6402570	Drought	Abiotic	T		477	14	PRJNA637522	SRR11932938	Drought	Abiotic
478	15	PRJNA421180	SRR6402616	Drought	Abiotic	T		478	14	PRJNA637522	SRR11932935	Drought	Abiotic
479	15	PRJNA421180	SRR6402434	Drought	Abiotic	T		479	14	PRJNA637522	SRR11932934	Drought	Abiotic
480	15	PRJNA421180	SRR6402435	Drought	Abiotic	T		480	14	PRJNA637522	SRR11932933	Drought	Abiotic
481	15	PRJNA421180	SRR6402436	Drought	Abiotic	T		481	14	PRJNA637522	SRR11932932	Drought	Abiotic
482	15	PRJNA421180	SRR6402429	Drought	Abiotic	T		482	14	PRJNA637522	SRR11932931	Drought	Abiotic
483	15	PRJNA421180	SRR6402430	Drought	Abiotic	T		483	14	PRJNA637522	SRR11932930	Drought	Abiotic
484	15	PRJNA421180	SRR6402432	Drought	Abiotic	T		484	14	PRJNA637522	SRR11932905	Drought	Abiotic
485	15	PRJNA421180	SRR6402433	Drought	Abiotic	T		485	14	PRJNA637522	SRR11932904	Drought	Abiotic
486	15	PRJNA421180	SRR6402426	Drought	Abiotic	T		486	14	PRJNA637522	SRR11932903	Drought	Abiotic
487	15	PRJNA421180	SRR6402556	Drought	Abiotic	T		487	14	PRJNA637522	SRR11932902	Drought	Abiotic
488	15	PRJNA421180	SRR6402558	Drought	Abiotic	T		488	14	PRJNA637522	SRR11932979	Drought	Abiotic
489	15	PRJNA421180	SRR6402559	Drought	Abiotic	T		489	14	PRJNA637522	SRR11932900	Drought	Abiotic
490	15	PRJNA421180	SRR6402560	Drought	Abiotic	T		490	14	PRJNA637522	SRR11932899	Drought	Abiotic
491	15	PRJNA421180	SRR6402561	Drought	Abiotic	T		491	14	PRJNA637522	SRR11932898	Drought	Abiotic
492	15	PRJNA421180	SRR6402557	Drought	Abiotic	T		492	14	PRJNA637522	SRR11932894	Drought	Abiotic
493	15	PRJNA421180	SRR6402565	Drought	Abiotic	T		493	14	PRJNA637522	SRR11932893	Drought	Abiotic
494	15	PRJNA421180	SRR6402566	Drought	Abiotic	T		494	14	PRJNA637522	SRR11932892	Drought	Abiotic
495	15	PRJNA421180	SRR6402425	Drought	Abiotic	T		495	14	PRJNA637522	SRR11932891	Drought	Abiotic
496	15	PRJNA421180	SRR6402522	Drought	Abiotic	T		496	14	PRJNA637522	SRR11932889	Drought	Abiotic
497	15	PRJNA421180	SRR6402524	Drought	Abiotic	T		497	14	PRJNA637522	SRR11932888	Drought	Abiotic
498	15	PRJNA421180	SRR6402520	Drought	Abiotic	T		498	14	PRJNA637522	SRR11932887	Drought	Abiotic
499	15	PRJNA421180	SRR6402517	Drought	Abiotic	T		499	14	PRJNA637522	SRR11932886	Drought	Abiotic
500	15	PRJNA421180	SRR6402518	Drought	Abiotic	T		500	14	PRJNA637522	SRR11932885	Drought	Abiotic
501	15	PRJNA421180	SRR6402427	Drought	Abiotic	T		501	14	PRJNA637522	SRR11932884	Drought	Abiotic
502	15	PRJNA421180	SRR6402530	Drought	Abiotic	T		502	14	PRJNA637522	SRR11932883	Drought	Abiotic
503	15	PRJNA421180	SRR6402532	Drought	Abiotic	T		503	14	PRJNA637522	SRR11932882	Drought	Abiotic
504	15	PRJNA421180	SRR6402552	Drought	Abiotic	T		504	14	PRJNA637522	SRR11932897	Drought	Abiotic
505	15	PRJNA421180	SRR6402555	Drought	Abiotic	T		505	14	PRJNA637522	SRR11932896	Drought	Abiotic
506	15	PRJNA421180	SRR6402648	Drought	Abiotic	T		506	14	PRJNA637522	SRR11932895	Drought	Abiotic
507	15	PRJNA421180	SRR6402644	Drought	Abiotic	T		507	14	PRJNA637522	SRR11932868	Drought	Abiotic
508	15	PRJNA421180	SRR6402645	Drought	Abiotic	T		508	14	PRJNA637522	SRR11932867	Drought	Abiotic
509	15	PRJNA421180	SRR6402531	Drought	Abiotic	T		509	14	PRJNA637522	SRR11932865	Drought	Abiotic
510	15	PRJNA421180	SRR6402467	Drought	Abiotic	T		510	14	PRJNA637522	SRR11932864	Drought	Abiotic
511	15	PRJNA421180	SRR6402394	Drought	Abiotic	T		511	14	PRJNA637522	SRR11932863	Drought	Abiotic
512	15	PRJNA421180	SRR6402642	Drought	Abiotic	T		512	14	PRJNA637522	SRR11932862	Drought	Abiotic
513	15	PRJNA421180	SRR6402643	Drought	Abiotic	T		513	14	PRJNA637522	SRR11932861	Drought	Abiotic
514	15	PRJNA421180	SRR6402649	Drought	Abiotic	T		514	14	PRJNA637522	SRR11932860	Drought	Abiotic
515	15	PRJNA421180	SRR6402568	Drought	Abiotic	T		515	14	PRJNA637522	SRR11932859	Drought	Abiotic
516	15	PRJNA421180	SRR6402554	Drought	Abiotic	T		516	14	PRJNA637522	SRR11932858	Drought	Abiotic
517	15	PRJNA421180	SRR6402496	Drought	Abiotic	T		517	14	PRJNA637522	SRR11932857	Drought	Abiotic
518	15	PRJNA421180	SRR6402491	Drought	Abiotic	T		518	14	PRJNA637522	SRR11932856	Drought	Abiotic
519	15	PRJNA421180	SRR6402492	Drought	Abiotic	T		519	14	PRJNA637522	SRR11932854	Drought	Abiotic
520	15	PRJNA421180	SRR6402493	Drought	Abiotic	T		520	14	PRJNA637522	SRR11932853	Drought	Abiotic
521	15	PRJNA421180	SRR6402494	Drought	Abiotic	T		521	14	PRJNA637522	SRR11932852	Drought	Abiotic
522	15	PRJNA421180	SRR6402422	Drought	Abiotic	T		522	14	PRJNA637522	SRR11932851	Drought	Abiotic
523	15	PRJNA421180	SRR6402407	Drought	Abiotic	T		523	14	PRJNA637522	SRR11932850	Drought	Abiotic
524	15	PRJNA421180	SRR6402408	Drought	Abiotic	T		524	14	PRJNA637522	SRR11932849	Drought	Abiotic
525	15	PRJNA421180	SRR6402409	Drought	Abiotic	T		525	14	PRJNA637522	SRR11932848	Drought	Abiotic
526	15	PRJNA421180	SRR6402410	Drought	Abiotic	T		526	14	PRJNA637522	SRR11932847	Drought	Abiotic
527	15	PRJNA421180	SRR6402629	Drought	Abiotic	T		527	14	PRJNA637522	SRR11932846	Drought	Abiotic
528	15	PRJNA421180	SRR6402626	Drought	Abiotic	T		528	14	PRJNA637522	SRR11932845	Drought	Abiotic
529	15	PRJNA421180	SRR6402627	Drought	Abiotic	T		529	14	PRJNA637522	SRR11932843	Drought	Abiotic
530	15	PRJNA421180	SRR6402571	Drought	Abiotic	T		530	14	PRJNA637522	SRR11932842	Drought	Abiotic
531	15	PRJNA421180	SRR6402572	Drought	Abiotic	T		531	14	PRJNA637522	SRR11932841	Drought	Abiotic
532	15	PRJNA421180	SRR6402576	Drought	Abiotic	T		532	14	PRJNA637522	SRR11932837	Drought	Abiotic
533	15	PRJNA421180	SRR6402577	Drought	Abiotic	T		533	14	PRJNA637522	SRR11932836	Drought	Abiotic
534	15	PRJNA421180	SRR6402578	Drought	Abiotic	T		534	14	PRJNA637522	SRR11932835	Drought	Abiotic
535	15	PRJNA421180	SRR6402424	Drought	Abiotic	T		535	14	PRJNA637522	SRR11932834	Drought	Abiotic
536	15	PRJNA421180	SRR6402441	Drought	Abiotic	T		536	14	PRJNA637522	SRR11932832	Drought	Abiotic
537	15	PRJNA421180	SRR6402442	Drought	Abiotic	T		537	14	PRJNA637522	SRR11932831	Drought	Abiotic
538	15	PRJNA421180	SRR6402533	Drought	Abiotic	T		538	14	PRJNA637522	SRR11932830	Drought	Abiotic
539	15	PRJNA421180	SRR6402362	Drought	Abiotic	T		539	14	PRJNA637522	SRR11932829	Drought	Abiotic
540	15	PRJNA421180	SRR6402443	Drought	Abiotic	T		540	14	PRJNA637522	SRR11932828	Drought	Abiotic
541	15	PRJNA421180	SRR6402445	Drought	Abiotic	T		541	14	PRJNA637522	SRR11932827	Drought	Abiotic
542	15	PRJNA421180	SRR6402446	Drought	Abiotic	T		542	14	PRJNA637522	SRR11932826	Drought	Abiotic
543	15	PRJNA421180	SRR6402439	Drought	Abiotic	T		543	14	PRJNA637522	SRR11932840	Drought	Abiotic
544	15	PRJNA421180	SRR6402440	Drought	Abiotic	T		544	14	PRJNA637522	SRR11932839	Drought	Abiotic
545	15	PRJNA421180	SRR6402449	Drought	Abiotic	T		545	14	PRJNA637522	SRR11932838	Drought	Abiotic
546	15	PRJNA421180	SRR6402450	Drought	Abiotic	T		546	14	PRJNA637522	SRR11932823	Drought	Abiotic
547	15	PRJNA421180	SRR6402444	Drought	Abiotic	T		547	14	PRJNA637522	SRR11932821	Drought	Abiotic
548	15	PRJNA421180	SRR6402487	Drought	Abiotic	T		548	14	PRJNA637522	SRR11932820	Drought	Abiotic
549	15	PRJNA421180	SRR6402488	Drought	Abiotic	T		549	14	PRJNA637522	SRR11932819	Drought	Abiotic
550	15	PRJNA421180	SRR6402489	Drought	Abiotic	T		550	14	PRJNA637522	SRR11932818	Drought	Abiotic
551	15	PRJNA421180	SRR6402490	Drought	Abiotic	T		551	14	PRJNA637522	SRR11932817	Drought	Abiotic
552	15	PRJNA421180	SRR6402495	Drought	Abiotic	T		552	14	PRJNA637522	SRR11932816	Drought	Abiotic
553	15	PRJNA421180	SRR6402375	Drought	Abiotic	T		553	14	PRJNA637522	SRR11932815	Drought	Abiotic
554	15	PRJNA421180	SRR6402376	Drought	Abiotic	T		554	14	PRJNA637522	SRR11932814	Drought	Abiotic
555	15	PRJNA421180	SRR6402377	Drought	Abiotic	T		555	14	PRJNA637522	SRR11932825	Drought	Abiotic
556	15	PRJNA421180	SRR6402378	Drought	Abiotic	T		556	14	PRJNA637522	SRR11932824	Drought	Abiotic
557	15	PRJNA421180	SRR6402379	Drought	Abiotic	T		557	14	PRJNA637522	SRR11932813	Drought	Abiotic
558	15	PRJNA421180	SRR6402380	Drought	Abiotic	T		558	14	PRJNA637522	SRR11932812	Drought	Abiotic
559	15	PRJNA421180	SRR6402381	Drought	Abiotic	T		559	14	PRJNA637522	SRR11932810	Drought	Abiotic
560	15	PRJNA421180	SRR6402382	Drought	Abiotic	T		560	14	PRJNA637522	SRR11932809	Drought	Abiotic
561	15	PRJNA421180	SRR6402373	Drought	Abiotic	T		561	14	PRJNA637522	SRR11932808	Drought	Abiotic
562	15	PRJNA421180	SRR6402374	Drought	Abiotic	T		562	14	PRJNA637522	SRR11932807	Drought	Abiotic
563	15	PRJNA421180	SRR6402411	Drought	Abiotic	T		563	14	PRJNA637522	SRR11932806	Drought	Abiotic
564	15	PRJNA421180	SRR6402412	Drought	Abiotic	T		564	14	PRJNA637522	SRR11932805	Drought	Abiotic
565	15	PRJNA421180	SRR6402413	Drought	Abiotic	T		565	14	PRJNA637522	SRR11933231	Drought	Abiotic
566	15	PRJNA421180	SRR6402414	Drought	Abiotic	T		566	14	PRJNA637522	SRR11933229	Drought	Abiotic
567	15	PRJNA421180	SRR6402421	Drought	Abiotic	T		567	14	PRJNA637522	SRR11933228	Drought	Abiotic
568	15	PRJNA421180	SRR6402604	Drought	Abiotic	T		568	14	PRJNA637522	SRR11933227	Drought	Abiotic
569	15	PRJNA421180	SRR6402605	Drought	Abiotic	T		569	14	PRJNA637522	SRR11933226	Drought	Abiotic
570	15	PRJNA421180	SRR6402606	Drought	Abiotic	T		570	14	PRJNA637522	SRR11933225	Drought	Abiotic
571	15	PRJNA421180	SRR6402607	Drought	Abiotic	T		571	14	PRJNA637522	SRR11933224	Drought	Abiotic
572	15	PRJNA421180	SRR6402598	Drought	Abiotic	T		572	14	PRJNA637522	SRR11933223	Drought	Abiotic
573	15	PRJNA421180	SRR6402600	Drought	Abiotic	T		573	14	PRJNA637522	SRR11933222	Drought	Abiotic
574	15	PRJNA421180	SRR6402601	Drought	Abiotic	T		574	14	PRJNA637522	SRR11933221	Drought	Abiotic
575	15	PRJNA421180	SRR6402602	Drought	Abiotic	T		575	14	PRJNA637522	SRR11933220	Drought	Abiotic
576	15	PRJNA421180	SRR6402603	Drought	Abiotic	T		576	14	PRJNA637522	SRR11933217	Drought	Abiotic
577	15	PRJNA421180	SRR6402599	Drought	Abiotic	T		577	14	PRJNA637522	SRR11933216	Drought	Abiotic
578	15	PRJNA421180	SRR6402630	Drought	Abiotic	T		578	14	PRJNA637522	SRR11933215	Drought	Abiotic
579	15	PRJNA421180	SRR6402631	Drought	Abiotic	T		579	14	PRJNA637522	SRR11933214	Drought	Abiotic
580	15	PRJNA421180	SRR6402632	Drought	Abiotic	T		580	14	PRJNA637522	SRR11933213	Drought	Abiotic
581	15	PRJNA421180	SRR6402633	Drought	Abiotic	T		581	14	PRJNA637522	SRR11933212	Drought	Abiotic
582	15	PRJNA421180	SRR6402628	Drought	Abiotic	T		582	14	PRJNA637522	SRR11933211	Drought	Abiotic
583	15	PRJNA421180	SRR6402624	Drought	Abiotic	T		583	14	PRJNA637522	SRR11933210	Drought	Abiotic
584	15	PRJNA421180	SRR6402625	Drought	Abiotic	T		584	14	PRJNA637522	SRR11933209	Drought	Abiotic
585	15	PRJNA421180	SRR6402538	Drought	Abiotic	T		585	14	PRJNA637522	SRR11933208	Drought	Abiotic
586	15	PRJNA421180	SRR6402539	Drought	Abiotic	T		586	14	PRJNA637522	SRR11933206	Drought	Abiotic
587	15	PRJNA421180	SRR6402540	Drought	Abiotic	T		587	14	PRJNA637522	SRR11933205	Drought	Abiotic
588	15	PRJNA421180	SRR6402541	Drought	Abiotic	T		588	14	PRJNA637522	SRR11933204	Drought	Abiotic
589	15	PRJNA421180	SRR6402534	Drought	Abiotic	T		589	14	PRJNA637522	SRR11933203	Drought	Abiotic
590	15	PRJNA421180	SRR6402535	Drought	Abiotic	T		590	14	PRJNA637522	SRR11933202	Drought	Abiotic
591	15	PRJNA421180	SRR6402536	Drought	Abiotic	T		591	14	PRJNA637522	SRR11933201	Drought	Abiotic
592	15	PRJNA421180	SRR6402537	Drought	Abiotic	T		592	14	PRJNA637522	SRR11932804	Drought	Abiotic
593	15	PRJNA421180	SRR6402546	Drought	Abiotic	T		593	14	PRJNA637522	SRR11933233	Drought	Abiotic
594	15	PRJNA421180	SRR6402547	Drought	Abiotic	T		594	14	PRJNA637522	SRR11933232	Drought	Abiotic
595	15	PRJNA421180	SRR6402573	Drought	Abiotic	T		595	14	PRJNA637522	SRR11933200	Drought	Abiotic
596	15	PRJNA421180	SRR6402574	Drought	Abiotic	T		596	14	PRJNA637522	SRR11933199	Drought	Abiotic
597	15	PRJNA421180	SRR6402575	Drought	Abiotic	T		597	14	PRJNA637522	SRR11933198	Drought	Abiotic
598	15	PRJNA421180	SRR6402581	Drought	Abiotic	T		598	14	PRJNA637522	SRR11933197	Drought	Abiotic
599	15	PRJNA421180	SRR6402582	Drought	Abiotic	T		599	14	PRJNA637522	SRR11933195	Drought	Abiotic
600	15	PRJNA421180	SRR6402461	Drought	Abiotic	T		600	14	PRJNA637522	SRR11933194	Drought	Abiotic
601	15	PRJNA421180	SRR6402462	Drought	Abiotic	T		601	14	PRJNA637522	SRR11933193	Drought	Abiotic
602	15	PRJNA421180	SRR6402463	Drought	Abiotic	T		602	14	PRJNA637522	SRR11933192	Drought	Abiotic
603	15	PRJNA421180	SRR6402459	Drought	Abiotic	T		603	14	PRJNA637522	SRR11933191	Drought	Abiotic
604	15	PRJNA421180	SRR6402460	Drought	Abiotic	T		604	14	PRJNA637522	SRR11933190	Drought	Abiotic
605	15	PRJNA421180	SRR6402465	Drought	Abiotic	T		605	14	PRJNA637522	SRR11933189	Drought	Abiotic
606	15	PRJNA421180	SRR6402466	Drought	Abiotic	T		606	14	PRJNA637522	SRR11933188	Drought	Abiotic
607	15	PRJNA421180	SRR6402456	Drought	Abiotic	T		607	14	PRJNA637522	SRR11933187	Drought	Abiotic
608	15	PRJNA421180	SRR6402457	Drought	Abiotic	T		608	14	PRJNA637522	SRR11933186	Drought	Abiotic
609	15	PRJNA421180	SRR6402464	Drought	Abiotic	T		609	14	PRJNA637522	SRR11933184	Drought	Abiotic
610	15	PRJNA421180	SRR6402506	Drought	Abiotic	T		610	14	PRJNA637522	SRR11933183	Drought	Abiotic
611	15	PRJNA421180	SRR6402507	Drought	Abiotic	T		611	14	PRJNA637522	SRR11933182	Drought	Abiotic
612	15	PRJNA421180	SRR6402447	Drought	Abiotic	T		612	14	PRJNA637522	SRR11933181	Drought	Abiotic
613	15	PRJNA421180	SRR6402448	Drought	Abiotic	T		613	14	PRJNA637522	SRR11933180	Drought	Abiotic
614	15	PRJNA421180	SRR6402451	Drought	Abiotic	T		614	14	PRJNA637522	SRR11933179	Drought	Abiotic
615	15	PRJNA421180	SRR6402453	Drought	Abiotic	T		615	14	PRJNA637522	SRR11933178	Drought	Abiotic
616	15	PRJNA421180	SRR6402454	Drought	Abiotic	T		616	14	PRJNA637522	SRR11933177	Drought	Abiotic
617	15	PRJNA421180	SRR6402393	Drought	Abiotic	T		617	14	PRJNA637522	SRR11933176	Drought	Abiotic
618	15	PRJNA421180	SRR6402385	Drought	Abiotic	T		618	14	PRJNA637522	SRR11933175	Drought	Abiotic
619	15	PRJNA421180	SRR6402386	Drought	Abiotic	T		619	14	PRJNA637522	SRR11933173	Drought	Abiotic
620	15	PRJNA421180	SRR6402388	Drought	Abiotic	T		620	14	PRJNA637522	SRR11933172	Drought	Abiotic
621	15	PRJNA421180	SRR6402389	Drought	Abiotic	T		621	14	PRJNA637522	SRR11933171	Drought	Abiotic
622	15	PRJNA421180	SRR6402610	Drought	Abiotic	T		622	14	PRJNA637522	SRR11933170	Drought	Abiotic
623	15	PRJNA421180	SRR6402612	Drought	Abiotic	T		623	14	PRJNA637522	SRR11933169	Drought	Abiotic
624	15	PRJNA421180	SRR6402613	Drought	Abiotic	T		624	14	PRJNA637522	SRR11933168	Drought	Abiotic
625	15	PRJNA421180	SRR6402569	Drought	Abiotic	T		625	14	PRJNA637522	SRR11933167	Drought	Abiotic
626	15	PRJNA421180	SRR6402567	Drought	Abiotic	T		626	14	PRJNA637522	SRR11933166	Drought	Abiotic
627	15	PRJNA421180	SRR6402548	Drought	Abiotic	T		627	14	PRJNA637522	SRR11933165	Drought	Abiotic
628	15	PRJNA421180	SRR6402549	Drought	Abiotic	T		628	14	PRJNA637522	SRR11933164	Drought	Abiotic
629	15	PRJNA421180	SRR6402542	Drought	Abiotic	T		629	14	PRJNA637522	SRR11933162	Drought	Abiotic
630	15	PRJNA421180	SRR6402513	Drought	Abiotic	T		630	14	PRJNA637522	SRR11933161	Drought	Abiotic
631	15	PRJNA421180	SRR6402509	Drought	Abiotic	T		631	14	PRJNA637522	SRR11933160	Drought	Abiotic
632	15	PRJNA421180	SRR6402510	Drought	Abiotic	T		632	14	PRJNA637522	SRR11933159	Drought	Abiotic
633	15	PRJNA421180	SRR6402511	Drought	Abiotic	T		633	14	PRJNA637522	SRR11933158	Drought	Abiotic
634	15	PRJNA421180	SRR6402623	Drought	Abiotic	T		634	14	PRJNA637522	SRR11933157	Drought	Abiotic
635	15	PRJNA421180	SRR6402512	Drought	Abiotic	T		635	14	PRJNA637522	SRR11933156	Drought	Abiotic
636	15	PRJNA421180	SRR6402503	Drought	Abiotic	T		636	14	PRJNA637522	SRR11933155	Drought	Abiotic
637	15	PRJNA421180	SRR6402504	Drought	Abiotic	T		637	14	PRJNA637522	SRR11933154	Drought	Abiotic
638	15	PRJNA421180	SRR6402387	Drought	Abiotic	T		638	14	PRJNA637522	SRR11933153	Drought	Abiotic
639	15	PRJNA421180	SRR6402370	Drought	Abiotic	T		639	14	PRJNA637522	SRR11933151	Drought	Abiotic
640	15	PRJNA421180	SRR6402502	Drought	Abiotic	T		640	14	PRJNA637522	SRR11933150	Drought	Abiotic
641	15	PRJNA421180	SRR6402497	Drought	Abiotic	T		641	14	PRJNA637522	SRR11933149	Drought	Abiotic
642	15	PRJNA421180	SRR6402498	Drought	Abiotic	T		642	14	PRJNA637522	SRR11933148	Drought	Abiotic
643	15	PRJNA421180	SRR6402499	Drought	Abiotic	T		643	14	PRJNA637522	SRR11933147	Drought	Abiotic
644	15	PRJNA421180	SRR6402500	Drought	Abiotic	T		644	14	PRJNA637522	SRR11933146	Drought	Abiotic
645	15	PRJNA421180	SRR6402501	Drought	Abiotic	T		645	14	PRJNA637522	SRR11933145	Drought	Abiotic
646	15	PRJNA421180	SRR6402553	Drought	Abiotic	T		646	14	PRJNA637522	SRR11933144	Drought	Abiotic
647	15	PRJNA421180	SRR6402551	Drought	Abiotic	T		647	14	PRJNA637522	SRR11933143	Drought	Abiotic
648	15	PRJNA421180	SRR6402364	Drought	Abiotic	T		648	14	PRJNA637522	SRR11933138	Drought	Abiotic
649	15	PRJNA421180	SRR6402360	Drought	Abiotic	T		649	14	PRJNA637522	SRR11933137	Drought	Abiotic
650	15	PRJNA421180	SRR6402622	Drought	Abiotic	T		650	14	PRJNA637522	SRR11933142	Drought	Abiotic
651	15	PRJNA421180	SRR6402620	Drought	Abiotic	T		651	14	PRJNA637522	SRR11933140	Drought	Abiotic
652	15	PRJNA421180	SRR6402452	Drought	Abiotic	T		652	14	PRJNA637522	SRR11933139	Drought	Abiotic
653	15	PRJNA421180	SRR6402431	Drought	Abiotic	T		653	14	PRJNA637522	SRR11933136	Drought	Abiotic
654	15	PRJNA421180	SRR6402437	Drought	Abiotic	T		654	14	PRJNA637522	SRR11933135	Drought	Abiotic
655	15	PRJNA421180	SRR6402416	Drought	Abiotic	T		655	14	PRJNA637522	SRR11933134	Drought	Abiotic
656	15	PRJNA421180	SRR6402417	Drought	Abiotic	T		656	14	PRJNA637522	SRR11933133	Drought	Abiotic
657	15	PRJNA421180	SRR6402418	Drought	Abiotic	T		657	14	PRJNA637522	SRR11933132	Drought	Abiotic
658	15	PRJNA421180	SRR6402419	Drought	Abiotic	T		658	14	PRJNA637522	SRR11933131	Drought	Abiotic
659	15	PRJNA421180	SRR6402420	Drought	Abiotic	T		659	14	PRJNA637522	SRR11933129	Drought	Abiotic
660	15	PRJNA421180	SRR6402415	Drought	Abiotic	T		660	14	PRJNA637522	SRR11933128	Drought	Abiotic
661	15	PRJNA421180	SRR6402398	Drought	Abiotic	T		661	14	PRJNA637522	SRR11933127	Drought	Abiotic
662	15	PRJNA421180	SRR6402428	Drought	Abiotic	T		662	14	PRJNA637522	SRR11933126	Drought	Abiotic
663	15	PRJNA421180	SRR6402383	Drought	Abiotic	T		663	14	PRJNA637522	SRR11933125	Drought	Abiotic
664	15	PRJNA421180	SRR6402384	Drought	Abiotic	T		664	14	PRJNA637522	SRR11933124	Drought	Abiotic
665	15	PRJNA421180	SRR6402390	Drought	Abiotic	T		665	14	PRJNA637522	SRR11933123	Drought	Abiotic
666	15	PRJNA421180	SRR6402391	Drought	Abiotic	T		666	14	PRJNA637522	SRR11933122	Drought	Abiotic
667	15	PRJNA421180	SRR6402392	Drought	Abiotic	T		667	14	PRJNA637522	SRR11933121	Drought	Abiotic
668	15	PRJNA421180	SRR6402638	Drought	Abiotic	T		668	14	PRJNA637522	SRR11933120	Drought	Abiotic
669	15	PRJNA421180	SRR6402639	Drought	Abiotic	T		669	14	PRJNA637522	SRR11933118	Drought	Abiotic
670	15	PRJNA421180	SRR6402640	Drought	Abiotic	T		670	14	PRJNA637522	SRR11933117	Drought	Abiotic
671	15	PRJNA421180	SRR6402641	Drought	Abiotic	T		671	14	PRJNA637522	SRR11933116	Drought	Abiotic
672	15	PRJNA421180	SRR6402637	Drought	Abiotic	T		672	14	PRJNA637522	SRR11933115	Drought	Abiotic
673	15	PRJNA421180	SRR6402634	Drought	Abiotic	T		673	14	PRJNA637522	SRR11933114	Drought	Abiotic
674	15	PRJNA421180	SRR6402635	Drought	Abiotic	T		674	14	PRJNA637522	SRR11933113	Drought	Abiotic
675	15	PRJNA421180	SRR6402636	Drought	Abiotic	T		675	14	PRJNA637522	SRR11933112	Drought	Abiotic
676	15	PRJNA421180	SRR6402614	Drought	Abiotic	T		676	14	PRJNA637522	SRR11933111	Drought	Abiotic
677	15	PRJNA421180	SRR6402615	Drought	Abiotic	T		677	14	PRJNA637522	SRR11933110	Drought	Abiotic
678	15	PRJNA421180	SRR6402646	Drought	Abiotic	T		678	14	PRJNA637522	SRR11933109	Drought	Abiotic
679	15	PRJNA421180	SRR6402647	Drought	Abiotic	T		679	14	PRJNA637522	SRR11933106	Drought	Abiotic
680	15	PRJNA421180	SRR6402608	Drought	Abiotic	T		680	14	PRJNA637522	SRR11933105	Drought	Abiotic
681	15	PRJNA421180	SRR6402609	Drought	Abiotic	T		681	14	PRJNA637522	SRR11933104	Drought	Abiotic
682	15	PRJNA421180	SRR6402618	Drought	Abiotic	T		682	14	PRJNA637522	SRR11933103	Drought	Abiotic
683	15	PRJNA421180	SRR6402619	Drought	Abiotic	T		683	14	PRJNA637522	SRR11933102	Drought	Abiotic
684	15	PRJNA421180	SRR6402611	Drought	Abiotic	T		684	14	PRJNA637522	SRR11933101	Drought	Abiotic
685	15	PRJNA421180	SRR6402562	Drought	Abiotic	T		685	14	PRJNA637522	SRR11933100	Drought	Abiotic
686	15	PRJNA421180	SRR6402586	Drought	Abiotic	T		686	14	PRJNA637522	SRR11933099	Drought	Abiotic
687	15	PRJNA421180	SRR6402579	Drought	Abiotic	T		687	14	PRJNA637522	SRR11933098	Drought	Abiotic
688	15	PRJNA421180	SRR6402580	Drought	Abiotic	T		688	14	PRJNA637522	SRR11933097	Drought	Abiotic
689	15	PRJNA421180	SRR6402438	Drought	Abiotic	T		689	14	PRJNA637522	SRR11933095	Drought	Abiotic
690	15	PRJNA421180	SRR6402455	Drought	Abiotic	T		690	14	PRJNA637522	SRR11933094	Drought	Abiotic
691	15	PRJNA421180	SRR6402458	Drought	Abiotic	T		691	14	PRJNA637522	SRR11933093	Drought	Abiotic
692	15	PRJNA421180	SRR6402583	Drought	Abiotic	T		692	14	PRJNA637522	SRR11933092	Drought	Abiotic
693	15	PRJNA421180	SRR6402584	Drought	Abiotic	T		693	14	PRJNA637522	SRR11933091	Drought	Abiotic
694	15	PRJNA421180	SRR6402585	Drought	Abiotic	T		694	14	PRJNA637522	SRR11933090	Drought	Abiotic
695	15	PRJNA421180	SRR6402406	Drought	Abiotic	T		695	14	PRJNA637522	SRR11933089	Drought	Abiotic
696	15	PRJNA421180	SRR6402550	Drought	Abiotic	T		696	14	PRJNA637522	SRR11933088	Drought	Abiotic
697	15	PRJNA421180	SRR6402543	Drought	Abiotic	T		697	14	PRJNA637522	SRR11933087	Drought	Abiotic
698	15	PRJNA421180	SRR6402544	Drought	Abiotic	T		698	14	PRJNA637522	SRR11933086	Drought	Abiotic
699	15	PRJNA421180	SRR6402545	Drought	Abiotic	T		699	14	PRJNA637522	SRR11933084	Drought	Abiotic
700	15	PRJNA421180	SRR6402476	Drought	Abiotic	T		700	14	PRJNA637522	SRR11933083	Drought	Abiotic
701	15	PRJNA421180	SRR6402471	Drought	Abiotic	T		701	14	PRJNA637522	SRR11933082	Drought	Abiotic
702	15	PRJNA421180	SRR6402472	Drought	Abiotic	T		702	14	PRJNA637522	SRR11933081	Drought	Abiotic
703	15	PRJNA421180	SRR6402473	Drought	Abiotic	T		703	14	PRJNA637522	SRR11933080	Drought	Abiotic
704	15	PRJNA421180	SRR6402474	Drought	Abiotic	T		704	14	PRJNA637522	SRR11933079	Drought	Abiotic
705	15	PRJNA421180	SRR6402475	Drought	Abiotic	T		705	14	PRJNA637522	SRR11933078	Drought	Abiotic
706	15	PRJNA421180	SRR6402477	Drought	Abiotic	T		706	14	PRJNA637522	SRR11933077	Drought	Abiotic
707	15	PRJNA421180	SRR6402478	Drought	Abiotic	T		707	14	PRJNA637522	SRR11933076	Drought	Abiotic
708	15	PRJNA421180	SRR6402479	Drought	Abiotic	T		708	14	PRJNA637522	SRR11933075	Drought	Abiotic
709	15	PRJNA421180	SRR6402480	Drought	Abiotic	T		709	14	PRJNA637522	SRR11933073	Drought	Abiotic
710	15	PRJNA421180	SRR6396093	Drought	Abiotic	C		710	14	PRJNA637522	SRR11933072	Drought	Abiotic
711	15	PRJNA421180	SRR6396094	Drought	Abiotic	C		711	14	PRJNA637522	SRR11933071	Drought	Abiotic
712	15	PRJNA421180	SRR6396095	Drought	Abiotic	C		712	14	PRJNA637522	SRR11933070	Drought	Abiotic
713	15	PRJNA421180	SRR6396096	Drought	Abiotic	C		713	14	PRJNA637522	SRR11933069	Drought	Abiotic
714	15	PRJNA421180	SRR6396091	Drought	Abiotic	C		714	14	PRJNA637522	SRR11933068	Drought	Abiotic
715	15	PRJNA421180	SRR6396087	Drought	Abiotic	C		715	14	PRJNA637522	SRR11933067	Drought	Abiotic
716	15	PRJNA421180	SRR6396088	Drought	Abiotic	C		716	14	PRJNA637522	SRR11933066	Drought	Abiotic
717	15	PRJNA421180	SRR6396054	Drought	Abiotic	C		717	14	PRJNA637522	SRR11933065	Drought	Abiotic
718	15	PRJNA421180	SRR6396056	Drought	Abiotic	C		718	14	PRJNA637522	SRR11933064	Drought	Abiotic
719	15	PRJNA421180	SRR6396057	Drought	Abiotic	C		719	14	PRJNA637522	SRR11933062	Drought	Abiotic
720	15	PRJNA421180	SRR6396058	Drought	Abiotic	C		720	14	PRJNA637522	SRR11933061	Drought	Abiotic
721	15	PRJNA421180	SRR6396059	Drought	Abiotic	C		721	14	PRJNA637522	SRR11933463	Drought	Abiotic
722	15	PRJNA421180	SRR6396060	Drought	Abiotic	C		722	14	PRJNA637522	SRR11933462	Drought	Abiotic
723	15	PRJNA421180	SRR6396061	Drought	Abiotic	C		723	14	PRJNA637522	SRR11933461	Drought	Abiotic
724	15	PRJNA421180	SRR6396055	Drought	Abiotic	C		724	14	PRJNA637522	SRR11933460	Drought	Abiotic
725	15	PRJNA421180	SRR6396052	Drought	Abiotic	C		725	14	PRJNA637522	SRR11933459	Drought	Abiotic
726	15	PRJNA421180	SRR6396053	Drought	Abiotic	C		726	14	PRJNA637522	SRR11933457	Drought	Abiotic
727	15	PRJNA421180	SRR6396005	Drought	Abiotic	C		727	14	PRJNA637522	SRR11933456	Drought	Abiotic
728	15	PRJNA421180	SRR6396007	Drought	Abiotic	C		728	14	PRJNA637522	SRR11933455	Drought	Abiotic
729	15	PRJNA421180	SRR6396008	Drought	Abiotic	C		729	14	PRJNA637522	SRR11933454	Drought	Abiotic
730	15	PRJNA421180	SRR6396009	Drought	Abiotic	C		730	14	PRJNA637522	SRR11933060	Drought	Abiotic
731	15	PRJNA421180	SRR6396010	Drought	Abiotic	C		731	14	PRJNA637522	SRR11933059	Drought	Abiotic
732	15	PRJNA421180	SRR6396011	Drought	Abiotic	C		732	14	PRJNA637522	SRR11933464	Drought	Abiotic
733	15	PRJNA421180	SRR6396012	Drought	Abiotic	C		733	14	PRJNA637522	SRR11933453	Drought	Abiotic
734	15	PRJNA421180	SRR6396006	Drought	Abiotic	C		734	14	PRJNA637522	SRR11933452	Drought	Abiotic
735	15	PRJNA421180	SRR6396003	Drought	Abiotic	C		735	14	PRJNA637522	SRR11933451	Drought	Abiotic
736	15	PRJNA421180	SRR6396004	Drought	Abiotic	C		736	14	PRJNA637522	SRR11933450	Drought	Abiotic
737	15	PRJNA421180	SRR6395960	Drought	Abiotic	C		737	14	PRJNA637522	SRR11933449	Drought	Abiotic
738	15	PRJNA421180	SRR6395952	Drought	Abiotic	C		738	14	PRJNA637522	SRR11933448	Drought	Abiotic
739	15	PRJNA421180	SRR6395947	Drought	Abiotic	C		739	14	PRJNA637522	SRR11933446	Drought	Abiotic
740	15	PRJNA421180	SRR6395905	Drought	Abiotic	C		740	14	PRJNA637522	SRR11933445	Drought	Abiotic
741	15	PRJNA421180	SRR6395979	Drought	Abiotic	C		741	14	PRJNA637522	SRR11933444	Drought	Abiotic
742	15	PRJNA421180	SRR6395970	Drought	Abiotic	C		742	14	PRJNA637522	SRR11933443	Drought	Abiotic
743	15	PRJNA421180	SRR6395973	Drought	Abiotic	C		743	14	PRJNA637522	SRR11933442	Drought	Abiotic
744	15	PRJNA421180	SRR6396139	Drought	Abiotic	C		744	14	PRJNA637522	SRR11933441	Drought	Abiotic
745	15	PRJNA421180	SRR6396050	Drought	Abiotic	C		745	14	PRJNA637522	SRR11933440	Drought	Abiotic
746	15	PRJNA421180	SRR6396051	Drought	Abiotic	C		746	14	PRJNA637522	SRR11933437	Drought	Abiotic
747	15	PRJNA421180	SRR6395895	Drought	Abiotic	C		747	14	PRJNA637522	SRR11933435	Drought	Abiotic
748	15	PRJNA421180	SRR6395896	Drought	Abiotic	C		748	14	PRJNA637522	SRR11933434	Drought	Abiotic
749	15	PRJNA421180	SRR6395897	Drought	Abiotic	C		749	14	PRJNA637522	SRR11933433	Drought	Abiotic
750	15	PRJNA421180	SRR6395898	Drought	Abiotic	C		750	14	PRJNA637522	SRR11933432	Drought	Abiotic
751	15	PRJNA421180	SRR6395899	Drought	Abiotic	C		751	14	PRJNA637522	SRR11933431	Drought	Abiotic
752	15	PRJNA421180	SRR6395900	Drought	Abiotic	C		752	14	PRJNA637522	SRR11933430	Drought	Abiotic
753	15	PRJNA421180	SRR6395901	Drought	Abiotic	C		753	14	PRJNA637522	SRR11933429	Drought	Abiotic
754	15	PRJNA421180	SRR6395902	Drought	Abiotic	C		754	14	PRJNA637522	SRR11933428	Drought	Abiotic
755	15	PRJNA421180	SRR6395903	Drought	Abiotic	C		755	14	PRJNA637522	SRR11933427	Drought	Abiotic
756	15	PRJNA421180	SRR6395904	Drought	Abiotic	C		756	14	PRJNA637522	SRR11933426	Drought	Abiotic
757	15	PRJNA421180	SRR6395980	Drought	Abiotic	C		757	14	PRJNA637522	SRR11933424	Drought	Abiotic
758	15	PRJNA421180	SRR6395978	Drought	Abiotic	C		758	14	PRJNA637522	SRR11933423	Drought	Abiotic
759	15	PRJNA421180	SRR6396137	Drought	Abiotic	C		759	14	PRJNA637522	SRR11933422	Drought	Abiotic
760	15	PRJNA421180	SRR6395974	Drought	Abiotic	C		760	14	PRJNA637522	SRR11933439	Drought	Abiotic
761	15	PRJNA421180	SRR6395975	Drought	Abiotic	C		761	14	PRJNA637522	SRR11933438	Drought	Abiotic
762	15	PRJNA421180	SRR6395976	Drought	Abiotic	C		762	14	PRJNA637522	SRR11933418	Drought	Abiotic
763	15	PRJNA421180	SRR6395977	Drought	Abiotic	C		763	14	PRJNA637522	SRR11933417	Drought	Abiotic
764	15	PRJNA421180	SRR6395906	Drought	Abiotic	C		764	14	PRJNA637522	SRR11933416	Drought	Abiotic
765	15	PRJNA421180	SRR6395971	Drought	Abiotic	C		765	14	PRJNA637522	SRR11933415	Drought	Abiotic
766	15	PRJNA421180	SRR6395972	Drought	Abiotic	C		766	14	PRJNA637522	SRR11933413	Drought	Abiotic
767	15	PRJNA421180	SRR6396101	Drought	Abiotic	C		767	14	PRJNA637522	SRR11933412	Drought	Abiotic
768	15	PRJNA421180	SRR6396103	Drought	Abiotic	C		768	14	PRJNA637522	SRR11933411	Drought	Abiotic
769	15	PRJNA421180	SRR6396104	Drought	Abiotic	C		769	14	PRJNA637522	SRR11933410	Drought	Abiotic
770	15	PRJNA421180	SRR6396102	Drought	Abiotic	C		770	14	PRJNA637522	SRR11933409	Drought	Abiotic
771	15	PRJNA421180	SRR6396097	Drought	Abiotic	C		771	14	PRJNA637522	SRR11933408	Drought	Abiotic
772	15	PRJNA421180	SRR6396098	Drought	Abiotic	C		772	14	PRJNA637522	SRR11933407	Drought	Abiotic
773	15	PRJNA421180	SRR6396099	Drought	Abiotic	C		773	14	PRJNA637522	SRR11933406	Drought	Abiotic
774	15	PRJNA421180	SRR6396100	Drought	Abiotic	C		774	14	PRJNA637522	SRR11933421	Drought	Abiotic
775	15	PRJNA421180	SRR6396107	Drought	Abiotic	C		775	14	PRJNA637522	SRR11933420	Drought	Abiotic
776	15	PRJNA421180	SRR6396108	Drought	Abiotic	C		776	14	PRJNA637522	SRR11933419	Drought	Abiotic
777	15	PRJNA421180	SRR6395868	Drought	Abiotic	C		777	14	PRJNA637522	SRR11933400	Drought	Abiotic
778	15	PRJNA421180	SRR6395869	Drought	Abiotic	C		778	14	PRJNA637522	SRR11933399	Drought	Abiotic
779	15	PRJNA421180	SRR6395871	Drought	Abiotic	C		779	14	PRJNA637522	SRR11933398	Drought	Abiotic
780	15	PRJNA421180	SRR6395870	Drought	Abiotic	C		780	14	PRJNA637522	SRR11933397	Drought	Abiotic
781	15	PRJNA421180	SRR6395864	Drought	Abiotic	C		781	14	PRJNA637522	SRR11933396	Drought	Abiotic
782	15	PRJNA421180	SRR6395865	Drought	Abiotic	C		782	14	PRJNA637522	SRR11933395	Drought	Abiotic
783	15	PRJNA421180	SRR6395866	Drought	Abiotic	C		783	14	PRJNA637522	SRR11933394	Drought	Abiotic
784	15	PRJNA421180	SRR6395867	Drought	Abiotic	C		784	14	PRJNA637522	SRR11933393	Drought	Abiotic
785	15	PRJNA421180	SRR6395872	Drought	Abiotic	C		785	14	PRJNA637522	SRR11933392	Drought	Abiotic
786	15	PRJNA421180	SRR6395873	Drought	Abiotic	C		786	14	PRJNA637522	SRR11933390	Drought	Abiotic
787	15	PRJNA421180	SRR6396025	Drought	Abiotic	C		787	14	PRJNA637522	SRR11933389	Drought	Abiotic
788	15	PRJNA421180	SRR6396026	Drought	Abiotic	C		788	14	PRJNA637522	SRR11933405	Drought	Abiotic
789	15	PRJNA421180	SRR6396027	Drought	Abiotic	C		789	14	PRJNA637522	SRR11933404	Drought	Abiotic
790	15	PRJNA421180	SRR6396028	Drought	Abiotic	C		790	14	PRJNA637522	SRR11933401	Drought	Abiotic
791	15	PRJNA421180	SRR6396021	Drought	Abiotic	C		791	14	PRJNA637522	SRR11933388	Drought	Abiotic
792	15	PRJNA421180	SRR6396022	Drought	Abiotic	C		792	14	PRJNA637522	SRR11933387	Drought	Abiotic
793	15	PRJNA421180	SRR6396023	Drought	Abiotic	C		793	14	PRJNA637522	SRR11933386	Drought	Abiotic
794	15	PRJNA421180	SRR6396024	Drought	Abiotic	C		794	14	PRJNA637522	SRR11933385	Drought	Abiotic
795	15	PRJNA421180	SRR6396017	Drought	Abiotic	C		795	14	PRJNA637522	SRR11933384	Drought	Abiotic
796	15	PRJNA421180	SRR6396018	Drought	Abiotic	C		796	14	PRJNA637522	SRR11933383	Drought	Abiotic
797	15	PRJNA421180	SRR6396062	Drought	Abiotic	C		797	14	PRJNA637522	SRR11933382	Drought	Abiotic
798	15	PRJNA421180	SRR6396063	Drought	Abiotic	C		798	14	PRJNA637522	SRR11933381	Drought	Abiotic
799	15	PRJNA421180	SRR6396064	Drought	Abiotic	C		799	14	PRJNA637522	SRR11933379	Drought	Abiotic
800	15	PRJNA421180	SRR6396065	Drought	Abiotic	C		800	14	PRJNA637522	SRR11933378	Drought	Abiotic
801	15	PRJNA421180	SRR6396066	Drought	Abiotic	C		801	14	PRJNA637522	SRR11933377	Drought	Abiotic
802	15	PRJNA421180	SRR6396067	Drought	Abiotic	C		802	14	PRJNA637522	SRR11933376	Drought	Abiotic
803	15	PRJNA421180	SRR6396068	Drought	Abiotic	C		803	14	PRJNA637522	SRR11933375	Drought	Abiotic
804	15	PRJNA421180	SRR6396069	Drought	Abiotic	C		804	14	PRJNA637522	SRR11933374	Drought	Abiotic
805	16	PRJNA432883	SRR6685443	Drought	Abiotic	T		805	14	PRJNA637522	SRR11933373	Drought	Abiotic
806	16	PRJNA432883	SRR6685444	Drought	Abiotic	T		806	14	PRJNA637522	SRR11933372	Drought	Abiotic
807	16	PRJNA432883	SRR6685441	Drought	Abiotic	T		807	14	PRJNA637522	SRR11933371	Drought	Abiotic
808	16	PRJNA432883	SRR6685442	Drought	Abiotic	T		808	14	PRJNA637522	SRR11933370	Drought	Abiotic
809	16	PRJNA432883	SRR6685447	Drought	Abiotic	T		809	14	PRJNA637522	SRR11933368	Drought	Abiotic
810	16	PRJNA432883	SRR6685448	Drought	Abiotic	T		810	14	PRJNA637522	SRR11933367	Drought	Abiotic
811	16	PRJNA432883	SRR6685445	Drought	Abiotic	T		811	14	PRJNA637522	SRR11933366	Drought	Abiotic
812	16	PRJNA432883	SRR6685446	Drought	Abiotic	T		812	14	PRJNA637522	SRR11933365	Drought	Abiotic
813	16	PRJNA432883	SRR6685449	Drought	Abiotic	T		813	14	PRJNA637522	SRR11933364	Drought	Abiotic
814	16	PRJNA432883	SRR6685450	Drought	Abiotic	T		814	14	PRJNA637522	SRR11933363	Drought	Abiotic
815	16	PRJNA432883	SRR6685453	Drought	Abiotic	T		815	14	PRJNA637522	SRR11933362	Drought	Abiotic
816	16	PRJNA432883	SRR6685454	Drought	Abiotic	T		816	14	PRJNA637522	SRR11933361	Drought	Abiotic
817	16	PRJNA432883	SRR6685451	Drought	Abiotic	T		817	14	PRJNA637522	SRR11933360	Drought	Abiotic
818	16	PRJNA432883	SRR6685452	Drought	Abiotic	T		818	14	PRJNA637522	SRR11933359	Drought	Abiotic
819	16	PRJNA432883	SRR6685457	Drought	Abiotic	T		819	14	PRJNA637522	SRR11933357	Drought	Abiotic
820	16	PRJNA432883	SRR6685458	Drought	Abiotic	T		820	14	PRJNA637522	SRR11933356	Drought	Abiotic
821	16	PRJNA432883	SRR6685455	Drought	Abiotic	T		821	14	PRJNA637522	SRR11933355	Drought	Abiotic
822	16	PRJNA432883	SRR6685456	Drought	Abiotic	T		822	14	PRJNA637522	SRR11933354	Drought	Abiotic
823	16	PRJNA432883	SRR6685459	Drought	Abiotic	T		823	14	PRJNA637522	SRR11933353	Drought	Abiotic
824	16	PRJNA432883	SRR6685460	Drought	Abiotic	T		824	14	PRJNA637522	SRR11933352	Drought	Abiotic
825	16	PRJNA432883	SRR6685464	Drought	Abiotic	T		825	14	PRJNA637522	SRR11933351	Drought	Abiotic
826	16	PRJNA432883	SRR6685463	Drought	Abiotic	T		826	14	PRJNA637522	SRR11933350	Drought	Abiotic
827	16	PRJNA432883	SRR6685462	Drought	Abiotic	T		827	14	PRJNA637522	SRR11933349	Drought	Abiotic
828	16	PRJNA432883	SRR6685461	Drought	Abiotic	T		828	14	PRJNA637522	SRR11933348	Drought	Abiotic
829	17	PRJNA506720	SRR8239716	Heat	Abiotic	C		829	14	PRJNA637522	SRR11933346	Drought	Abiotic
830	17	PRJNA506720	SRR8239717	Heat	Abiotic	C		830	14	PRJNA637522	SRR11933345	Drought	Abiotic
831	17	PRJNA506720	SRR8239718	Heat	Abiotic	C		831	14	PRJNA637522	SRR11933344	Drought	Abiotic
832	17	PRJNA506720	SRR8239719	Heat	Abiotic	C		832	14	PRJNA637522	SRR11933343	Drought	Abiotic
833	17	PRJNA506720	SRR8239720	Heat	Abiotic	C		833	14	PRJNA637522	SRR11933342	Drought	Abiotic
834	17	PRJNA506720	SRR8239721	Heat	Abiotic	C		834	14	PRJNA637522	SRR11933341	Drought	Abiotic
835	17	PRJNA506720	SRR8239722	Heat	Abiotic	C		835	14	PRJNA637522	SRR11933340	Drought	Abiotic
836	17	PRJNA506720	SRR8239723	Heat	Abiotic	C		836	14	PRJNA637522	SRR11933339	Drought	Abiotic
837	17	PRJNA506720	SRR8239724	Heat	Abiotic	C		837	14	PRJNA637522	SRR11933338	Drought	Abiotic
838	17	PRJNA506720	SRR8239725	Heat	Abiotic	T		838	14	PRJNA637522	SRR11933337	Drought	Abiotic
839	17	PRJNA506720	SRR8239726	Heat	Abiotic	T		839	14	PRJNA637522	SRR11933335	Drought	Abiotic
840	17	PRJNA506720	SRR8239727	Heat	Abiotic	T		840	14	PRJNA637522	SRR11933334	Drought	Abiotic
841	17	PRJNA506720	SRR8239728	Heat	Abiotic	T		841	14	PRJNA637522	SRR11933333	Drought	Abiotic
842	17	PRJNA506720	SRR8239729	Heat	Abiotic	T		842	14	PRJNA637522	SRR11933332	Drought	Abiotic
843	17	PRJNA506720	SRR8239730	Heat	Abiotic	T		843	14	PRJNA637522	SRR11933331	Drought	Abiotic
844	17	PRJNA506720	SRR8239731	Heat	Abiotic	T		844	14	PRJNA637522	SRR11933330	Drought	Abiotic
845	17	PRJNA506720	SRR8239732	Heat	Abiotic	T		845	14	PRJNA637522	SRR11933329	Drought	Abiotic
846	17	PRJNA506720	SRR8239733	Heat	Abiotic	T		846	14	PRJNA637522	SRR11933328	Drought	Abiotic
847	18	PRJNA520822	SRR8857850	Heat	Abiotic	T		847	14	PRJNA637522	SRR11933327	Drought	Abiotic
848	18	PRJNA520822	SRR8857844	Heat	Abiotic	T		848	14	PRJNA637522	SRR11933326	Drought	Abiotic
849	18	PRJNA520822	SRR8857845	Heat	Abiotic	T		849	14	PRJNA637522	SRR11933324	Drought	Abiotic
850	18	PRJNA520822	SRR8857846	Heat	Abiotic	T		850	14	PRJNA637522	SRR11933323	Drought	Abiotic
851	18	PRJNA520822	SRR8857847	Heat	Abiotic	T		851	14	PRJNA637522	SRR11933322	Drought	Abiotic
852	18	PRJNA520822	SRR8857775	Heat	Abiotic	T		852	14	PRJNA637522	SRR11933321	Drought	Abiotic
853	18	PRJNA520822	SRR8857776	Heat	Abiotic	T		853	14	PRJNA637522	SRR11933320	Drought	Abiotic
854	18	PRJNA520822	SRR8857855	Heat	Abiotic	T		854	14	PRJNA637522	SRR11933319	Drought	Abiotic
855	18	PRJNA520822	SRR8857826	Heat	Abiotic	T		855	14	PRJNA637522	SRR11933318	Drought	Abiotic
856	18	PRJNA520822	SRR8857825	Heat	Abiotic	T		856	14	PRJNA637522	SRR11933317	Drought	Abiotic
857	18	PRJNA520822	SRR8857832	Heat	Abiotic	T		857	14	PRJNA637522	SRR11933316	Drought	Abiotic
858	18	PRJNA520822	SRR8857831	Heat	Abiotic	T		858	14	PRJNA637522	SRR11933315	Drought	Abiotic
859	18	PRJNA520822	SRR8857747	Heat	Abiotic	T		859	14	PRJNA637522	SRR11933313	Drought	Abiotic
860	18	PRJNA520822	SRR8857748	Heat	Abiotic	T		860	14	PRJNA637522	SRR11933312	Drought	Abiotic
861	18	PRJNA520822	SRR8857744	Heat	Abiotic	T		861	14	PRJNA637522	SRR11933311	Drought	Abiotic
862	18	PRJNA520822	SRR8857746	Heat	Abiotic	T		862	14	PRJNA637522	SRR11933310	Drought	Abiotic
863	18	PRJNA520822	SRR8857742	Heat	Abiotic	T		863	14	PRJNA637522	SRR11933309	Drought	Abiotic
864	18	PRJNA520822	SRR8857759	Heat	Abiotic	T		864	14	PRJNA637522	SRR11933308	Drought	Abiotic
865	18	PRJNA520822	SRR8857757	Heat	Abiotic	T		865	14	PRJNA637522	SRR11933307	Drought	Abiotic
866	18	PRJNA520822	SRR8857756	Heat	Abiotic	T		866	14	PRJNA637522	SRR11933306	Drought	Abiotic
867	18	PRJNA520822	SRR8857755	Heat	Abiotic	T		867	14	PRJNA637522	SRR11933305	Drought	Abiotic
868	18	PRJNA520822	SRR8857761	Heat	Abiotic	T		868	14	PRJNA637522	SRR11933304	Drought	Abiotic
869	18	PRJNA520822	SRR8857760	Heat	Abiotic	T		869	14	PRJNA637522	SRR11933302	Drought	Abiotic
870	18	PRJNA520822	SRR8857848	Heat	Abiotic	T		870	14	PRJNA637522	SRR11933301	Drought	Abiotic
871	18	PRJNA520822	SRR8857849	Heat	Abiotic	T		871	14	PRJNA637522	SRR11933300	Drought	Abiotic
872	18	PRJNA520822	SRR8857859	Heat	Abiotic	T		872	14	PRJNA637522	SRR11933299	Drought	Abiotic
873	18	PRJNA520822	SRR8857743	Heat	Abiotic	T		873	14	PRJNA637522	SRR11933298	Drought	Abiotic
874	18	PRJNA520822	SRR8857842	Heat	Abiotic	T		874	14	PRJNA637522	SRR11933297	Drought	Abiotic
875	18	PRJNA520822	SRR8857843	Heat	Abiotic	T		875	14	PRJNA637522	SRR11933296	Drought	Abiotic
876	18	PRJNA520822	SRR8857758	Heat	Abiotic	T		876	14	PRJNA637522	SRR11933295	Drought	Abiotic
877	18	PRJNA520822	SRR8857749	Heat	Abiotic	T		877	14	PRJNA637522	SRR11933294	Drought	Abiotic
878	18	PRJNA520822	SRR8857754	Heat	Abiotic	T		878	14	PRJNA637522	SRR11933293	Drought	Abiotic
879	18	PRJNA520822	SRR8857753	Heat	Abiotic	T		879	14	PRJNA637522	SRR11933290	Drought	Abiotic
880	18	PRJNA520822	SRR8857752	Heat	Abiotic	T		880	14	PRJNA637522	SRR11933289	Drought	Abiotic
881	18	PRJNA520822	SRR8857751	Heat	Abiotic	T		881	14	PRJNA637522	SRR11933288	Drought	Abiotic
882	18	PRJNA520822	SRR8857771	Heat	Abiotic	T		882	14	PRJNA637522	SRR11933287	Drought	Abiotic
883	18	PRJNA520822	SRR8857772	Heat	Abiotic	T		883	14	PRJNA637522	SRR11933286	Drought	Abiotic
884	18	PRJNA520822	SRR8857773	Heat	Abiotic	T		884	14	PRJNA637522	SRR11933285	Drought	Abiotic
885	18	PRJNA520822	SRR8857774	Heat	Abiotic	T		885	14	PRJNA637522	SRR11933284	Drought	Abiotic
886	18	PRJNA520822	SRR8857767	Heat	Abiotic	T		886	14	PRJNA637522	SRR11933283	Drought	Abiotic
887	18	PRJNA520822	SRR8857768	Heat	Abiotic	T		887	14	PRJNA637522	SRR11933282	Drought	Abiotic
888	18	PRJNA520822	SRR8857769	Heat	Abiotic	T		888	14	PRJNA637522	SRR11933281	Drought	Abiotic
889	18	PRJNA520822	SRR8857770	Heat	Abiotic	T		889	14	PRJNA637522	SRR11933279	Drought	Abiotic
890	18	PRJNA520822	SRR8857762	Heat	Abiotic	T		890	14	PRJNA637522	SRR11933278	Drought	Abiotic
891	18	PRJNA520822	SRR8857802	Heat	Abiotic	T		891	14	PRJNA637522	SRR11933277	Drought	Abiotic
892	18	PRJNA520822	SRR8857793	Heat	Abiotic	T		892	14	PRJNA637522	SRR11933276	Drought	Abiotic
893	18	PRJNA520822	SRR8857794	Heat	Abiotic	T		893	14	PRJNA637522	SRR11933275	Drought	Abiotic
894	18	PRJNA520822	SRR8857828	Heat	Abiotic	T		894	14	PRJNA637522	SRR11933274	Drought	Abiotic
895	18	PRJNA520822	SRR8857827	Heat	Abiotic	T		895	14	PRJNA637522	SRR11933273	Drought	Abiotic
896	18	PRJNA520822	SRR8857830	Heat	Abiotic	T		896	14	PRJNA637522	SRR11933248	Drought	Abiotic
897	18	PRJNA520822	SRR8857829	Heat	Abiotic	T		897	14	PRJNA637522	SRR11933247	Drought	Abiotic
898	18	PRJNA520822	SRR8857824	Heat	Abiotic	T		898	14	PRJNA637522	SRR11933246	Drought	Abiotic
899	18	PRJNA520822	SRR8857823	Heat	Abiotic	T		899	14	PRJNA637522	SRR11933244	Drought	Abiotic
900	18	PRJNA520822	SRR8857766	Heat	Abiotic	T		900	14	PRJNA637522	SRR11933243	Drought	Abiotic
901	18	PRJNA520822	SRR8857795	Heat	Abiotic	T		901	14	PRJNA637522	SRR11933242	Drought	Abiotic
902	18	PRJNA520822	SRR8857796	Heat	Abiotic	T		902	14	PRJNA637522	SRR11933241	Drought	Abiotic
903	18	PRJNA520822	SRR8857797	Heat	Abiotic	T		903	14	PRJNA637522	SRR11933240	Drought	Abiotic
904	18	PRJNA520822	SRR8857798	Heat	Abiotic	T		904	14	PRJNA637522	SRR11933239	Drought	Abiotic
905	18	PRJNA520822	SRR8857799	Heat	Abiotic	T		905	14	PRJNA637522	SRR11933238	Drought	Abiotic
906	18	PRJNA520822	SRR8857800	Heat	Abiotic	T		906	14	PRJNA637522	SRR11933237	Drought	Abiotic
907	18	PRJNA520822	SRR8857801	Heat	Abiotic	T		907	14	PRJNA637522	SRR11933236	Drought	Abiotic
908	19	PRJNA551897	SRR9614231	Drought	Abiotic	T		908	14	PRJNA637522	SRR11933235	Drought	Abiotic
909	19	PRJNA551897	SRR9614232	Drought	Abiotic	C		909	14	PRJNA637522	SRR11933058	Drought	Abiotic
910	19	PRJNA551897	SRR9614233	Drought	Abiotic	T		910	14	PRJNA637522	SRR11933057	Drought	Abiotic
911	19	PRJNA551897	SRR9614234	Drought	Abiotic	C		911	14	PRJNA637522	SRR11933056	Drought	Abiotic
912	19	PRJNA551897	SRR9614235	Drought	Abiotic	T		912	14	PRJNA637522	SRR11933055	Drought	Abiotic
913	19	PRJNA551897	SRR9614236	Drought	Abiotic	C		913	14	PRJNA637522	SRR11933054	Drought	Abiotic
914	19	PRJNA551897	SRR9614237	Drought	Abiotic	C		914	14	PRJNA637522	SRR11933053	Drought	Abiotic
915	19	PRJNA551897	SRR9614238	Drought	Abiotic	C		915	14	PRJNA637522	SRR11933052	Drought	Abiotic
916	19	PRJNA551897	SRR9614239	Drought	Abiotic	C		916	14	PRJNA637522	SRR11933051	Drought	Abiotic
917	19	PRJNA551897	SRR9614240	Drought	Abiotic	T		917	14	PRJNA637522	SRR11933050	Drought	Abiotic
918	19	PRJNA551897	SRR9614241	Drought	Abiotic	T		918	14	PRJNA637522	SRR11933025	Drought	Abiotic
919	19	PRJNA551897	SRR9614242	Drought	Abiotic	C		919	14	PRJNA637522	SRR11933023	Drought	Abiotic
920	19	PRJNA551897	SRR9614243	Drought	Abiotic	T		920	14	PRJNA637522	SRR11933022	Drought	Abiotic
921	19	PRJNA551897	SRR9614244	Drought	Abiotic	C		921	14	PRJNA637522	SRR11933021	Drought	Abiotic
922	19	PRJNA551897	SRR9614245	Drought	Abiotic	T		922	14	PRJNA637522	SRR11933020	Drought	Abiotic
923	19	PRJNA551897	SRR9614246	Drought	Abiotic	C		923	14	PRJNA637522	SRR11933019	Drought	Abiotic
924	19	PRJNA551897	SRR9614247	Drought	Abiotic	C		924	14	PRJNA637522	SRR11933018	Drought	Abiotic
925	19	PRJNA551897	SRR9614248	Drought	Abiotic	T		925	14	PRJNA637522	SRR11933017	Drought	Abiotic
926	19	PRJNA551897	SRR9614249	Drought	Abiotic	C		926	14	PRJNA637522	SRR11933016	Drought	Abiotic
927	19	PRJNA551897	SRR9614250	Drought	Abiotic	T		927	14	PRJNA637522	SRR11933015	Drought	Abiotic
928	19	PRJNA551897	SRR9614251	Drought	Abiotic	C		928	14	PRJNA637522	SRR11933014	Drought	Abiotic
929	19	PRJNA551897	SRR9614252	Drought	Abiotic	T		929	14	PRJNA637522	SRR11933012	Drought	Abiotic
930	19	PRJNA551897	SRR9614253	Drought	Abiotic	T		930	14	PRJNA637522	SRR11933011	Drought	Abiotic
931	19	PRJNA551897	SRR9614254	Drought	Abiotic	T		931	14	PRJNA637522	SRR11933010	Drought	Abiotic
932	19	PRJNA551897	SRR9614255	Drought	Abiotic	T		932	14	PRJNA637522	SRR11933009	Drought	Abiotic
933	19	PRJNA551897	SRR9614256	Drought	Abiotic	T		933	14	PRJNA637522	SRR11933008	Drought	Abiotic
934	19	PRJNA551897	SRR9614257	Drought	Abiotic	T		934	14	PRJNA637522	SRR11933007	Drought	Abiotic
935	19	PRJNA551897	SRR9614258	Drought	Abiotic	T		935	14	PRJNA637522	SRR11933006	Drought	Abiotic
936	19	PRJNA551897	SRR9614259	Drought	Abiotic	T		936	14	PRJNA637522	SRR11933005	Drought	Abiotic
937	19	PRJNA551897	SRR9614260	Drought	Abiotic	C		937	14	PRJNA637522	SRR11933004	Drought	Abiotic
938	19	PRJNA551897	SRR9614261	Drought	Abiotic	C		938	14	PRJNA637522	SRR11933003	Drought	Abiotic
939	19	PRJNA551897	SRR9614262	Drought	Abiotic	T		939	14	PRJNA637522	SRR11932977	Drought	Abiotic
940	19	PRJNA551897	SRR9614263	Drought	Abiotic	C		940	14	PRJNA637522	SRR11932976	Drought	Abiotic
941	19	PRJNA551897	SRR9614264	Drought	Abiotic	T		941	14	PRJNA637522	SRR11932975	Drought	Abiotic
942	19	PRJNA551897	SRR9614265	Drought	Abiotic	T		942	14	PRJNA637522	SRR11932974	Drought	Abiotic
943	19	PRJNA551897	SRR9614266	Drought	Abiotic	C		943	14	PRJNA637522	SRR11932973	Drought	Abiotic
944	19	PRJNA551897	SRR9614267	Drought	Abiotic	C		944	14	PRJNA637522	SRR11932972	Drought	Abiotic
945	19	PRJNA551897	SRR9614268	Drought	Abiotic	T		945	14	PRJNA637522	SRR11932971	Drought	Abiotic
946	19	PRJNA551897	SRR9614269	Drought	Abiotic	C		946	14	PRJNA637522	SRR11932970	Drought	Abiotic
947	19	PRJNA551897	SRR9614270	Drought	Abiotic	T		947	14	PRJNA637522	SRR11932969	Drought	Abiotic
948	19	PRJNA551897	SRR9614271	Drought	Abiotic	C		948	14	PRJNA637522	SRR11932968	Drought	Abiotic
949	19	PRJNA551897	SRR9614272	Drought	Abiotic	C		949	14	PRJNA637522	SRR11932966	Drought	Abiotic
950	19	PRJNA551897	SRR9614273	Drought	Abiotic	C		950	14	PRJNA637522	SRR11932965	Drought	Abiotic
951	19	PRJNA551897	SRR9614274	Drought	Abiotic	C		951	14	PRJNA637522	SRR11932964	Drought	Abiotic
952	19	PRJNA551897	SRR9614275	Drought	Abiotic	C		952	14	PRJNA637522	SRR11932963	Drought	Abiotic
953	19	PRJNA551897	SRR9614276	Drought	Abiotic	C		953	14	PRJNA637522	SRR11932962	Drought	Abiotic
954	19	PRJNA551897	SRR9614277	Drought	Abiotic	T		954	14	PRJNA637522	SRR11932961	Drought	Abiotic
955	19	PRJNA551897	SRR9614278	Drought	Abiotic	T		955	14	PRJNA637522	SRR11932960	Drought	Abiotic
956	19	PRJNA551897	SRR9614279	Drought	Abiotic	T		956	14	PRJNA637522	SRR11932959	Drought	Abiotic
957	19	PRJNA551897	SRR9614280	Drought	Abiotic	C		957	14	PRJNA637522	SRR11932958	Drought	Abiotic
958	19	PRJNA551897	SRR9614281	Drought	Abiotic	T		958	14	PRJNA637522	SRR11932957	Drought	Abiotic
959	19	PRJNA551897	SRR9614282	Drought	Abiotic	C		959	14	PRJNA637522	SRR11932955	Drought	Abiotic
960	19	PRJNA551897	SRR9614283	Drought	Abiotic	C		960	14	PRJNA637522	SRR11932954	Drought	Abiotic
961	19	PRJNA551897	SRR9614284	Drought	Abiotic	C		961	14	PRJNA637522	SRR11932929	Drought	Abiotic
962	19	PRJNA551897	SRR9614285	Drought	Abiotic	T		962	14	PRJNA637522	SRR11932928	Drought	Abiotic
963	19	PRJNA551897	SRR9614286	Drought	Abiotic	T		963	14	PRJNA637522	SRR11932927	Drought	Abiotic
964	19	PRJNA551897	SRR9614287	Drought	Abiotic	C		964	15	PRJNA687609	SRR13299762	Waterlogging	Abiotic
965	19	PRJNA551897	SRR9614288	Drought	Abiotic	C		965	15	PRJNA687609	SRR13299761	Waterlogging	Abiotic
966	19	PRJNA551897	SRR9614289	Drought	Abiotic	C		966	15	PRJNA687609	SRR13299758	Waterlogging	Abiotic
967	19	PRJNA551897	SRR9614290	Drought	Abiotic	C		967	15	PRJNA687609	SRR13299757	Waterlogging	Abiotic
968	19	PRJNA551897	SRR9614291	Drought	Abiotic	T		968	15	PRJNA687609	SRR13299756	Waterlogging	Abiotic
969	19	PRJNA551897	SRR9614292	Drought	Abiotic	T		969	15	PRJNA687609	SRR13299755	Waterlogging	Abiotic
970	19	PRJNA551897	SRR9614293	Drought	Abiotic	T		970	15	PRJNA687609	SRR13299754	Waterlogging	Abiotic
971	19	PRJNA551897	SRR9614294	Drought	Abiotic	T		971	15	PRJNA687609	SRR13299753	Waterlogging	Abiotic
972	19	PRJNA551897	SRR9614295	Drought	Abiotic	C		972	15	PRJNA687609	SRR13299752	Waterlogging	Abiotic
973	19	PRJNA551897	SRR9614296	Drought	Abiotic	C		973	15	PRJNA687609	SRR13299751	Waterlogging	Abiotic
974	19	PRJNA551897	SRR9614297	Drought	Abiotic	C		974	15	PRJNA687609	SRR13299760	Waterlogging	Abiotic
975	19	PRJNA551897	SRR9614298	Drought	Abiotic	T		975	15	PRJNA687609	SRR13299759	Waterlogging	Abiotic
976	19	PRJNA551897	SRR9614299	Drought	Abiotic	T		976	16	PRJNA703398	SRR13755499	Cold	Abiotic
977	19	PRJNA551897	SRR9614300	Drought	Abiotic	T		977	16	PRJNA703398	SRR13755498	Cold	Abiotic
978	19	PRJNA551897	SRR9614301	Drought	Abiotic	T		978	16	PRJNA703398	SRR13755500	Cold	Abiotic
979	19	PRJNA551897	SRR9614302	Drought	Abiotic	T		979	16	PRJNA703398	SRR13755501	Cold	Abiotic
980	20	PRJNA556806	SRR9842009	Cold	Abiotic	C		980	16	PRJNA703398	SRR13755504	Cold	Abiotic
981	20	PRJNA556806	SRR9842005	Cold	Abiotic	T		981	16	PRJNA703398	SRR13755505	Cold	Abiotic
982	20	PRJNA556806	SRR9842015	Cold	Abiotic	C		982	16	PRJNA703398	SRR13755506	Cold	Abiotic
983	20	PRJNA556806	SRR9842012	Cold	Abiotic	T		983	16	PRJNA703398	SRR13755507	Cold	Abiotic
984	20	PRJNA556806	SRR9842024	Cold	Abiotic	C		984	16	PRJNA703398	SRR13755508	Cold	Abiotic
985	20	PRJNA556806	SRR9841909	Cold	Abiotic	T		985	16	PRJNA703398	SRR13755509	Cold	Abiotic
986	20	PRJNA556806	SRR9842026	Cold	Abiotic	T		986	16	PRJNA703398	SRR13755510	Cold	Abiotic
987	20	PRJNA556806	SRR9842025	Cold	Abiotic	C		987	16	PRJNA703398	SRR13755511	Cold	Abiotic
988	20	PRJNA556806	SRR9841987	Cold	Abiotic	T		988	16	PRJNA703398	SRR13755512	Cold	Abiotic
989	20	PRJNA556806	SRR9841966	Cold	Abiotic	C		989	16	PRJNA703398	SRR13755513	Cold	Abiotic
990	20	PRJNA556806	SRR9841902	Cold	Abiotic	T		990	17	PRJNA908241	SRR22522286	Salt	Abiotic
991	20	PRJNA556806	SRR9841901	Cold	Abiotic	C		991	17	PRJNA908241	SRR22522285	Salt	Abiotic
992	20	PRJNA556806	SRR9841900	Cold	Abiotic	T		992	17	PRJNA908241	SRR22522282	Salt	Abiotic
993	20	PRJNA556806	SRR9841899	Cold	Abiotic	C		993	17	PRJNA908241	SRR22522281	Salt	Abiotic
994	20	PRJNA556806	SRR9841906	Cold	Abiotic	T		994	17	PRJNA908241	SRR22522280	Salt	Abiotic
995	20	PRJNA556806	SRR9841905	Cold	Abiotic	C		995	17	PRJNA908241	SRR22522279	Salt	Abiotic
996	20	PRJNA556806	SRR9841904	Cold	Abiotic	T		996	17	PRJNA908241	SRR22522278	Salt	Abiotic
997	20	PRJNA556806	SRR9841903	Cold	Abiotic	C		997	17	PRJNA908241	SRR22522277	Salt	Abiotic
998	20	PRJNA556806	SRR9841908	Cold	Abiotic	T		998	17	PRJNA908241	SRR22522276	Salt	Abiotic
999	20	PRJNA556806	SRR9841907	Cold	Abiotic	C		999	17	PRJNA908241	SRR22522275	Salt	Abiotic
1000	20	PRJNA556806	SRR9842018	Cold	Abiotic	T		1000	17	PRJNA908241	SRR22522284	Salt	Abiotic
1001	20	PRJNA556806	SRR9842019	Cold	Abiotic	C		1001	17	PRJNA908241	SRR22522283	Salt	Abiotic
1002	20	PRJNA556806	SRR9842016	Cold	Abiotic	T		1002	18	PRJNA208608	SRR910110	Fungus	Biotic
1003	20	PRJNA556806	SRR9842017	Cold	Abiotic	C		1003	18	PRJNA208608	SRR910111	Fungus	Biotic
1004	20	PRJNA556806	SRR9842022	Cold	Abiotic	T		1004	18	PRJNA208608	SRR910116	Fungus	Biotic
1005	20	PRJNA556806	SRR9842023	Cold	Abiotic	C		1005	18	PRJNA208608	SRR909999	Fungus	Biotic
1006	20	PRJNA556806	SRR9842020	Cold	Abiotic	T		1006	18	PRJNA208608	SRR908214	Fungus	Biotic
1007	20	PRJNA556806	SRR9842021	Cold	Abiotic	C		1007	18	PRJNA208608	SRR910117	Fungus	Biotic
1008	20	PRJNA556806	SRR9842013	Cold	Abiotic	T		1008	18	PRJNA208608	SRR909970	Fungus	Biotic
1009	20	PRJNA556806	SRR9842014	Cold	Abiotic	C		1009	18	PRJNA208608	SRR909971	Fungus	Biotic
1010	20	PRJNA556806	SRR9841968	Cold	Abiotic	T		1010	18	PRJNA208608	SRR910118	Fungus	Biotic
1011	20	PRJNA556806	SRR9841967	Cold	Abiotic	C		1011	18	PRJNA208608	SRR910177	Fungus	Biotic
1012	20	PRJNA556806	SRR9841970	Cold	Abiotic	T		1012	18	PRJNA208608	SRR910001	Fungus	Biotic
1013	20	PRJNA556806	SRR9841969	Cold	Abiotic	C		1013	18	PRJNA208608	SRR910025	Fungus	Biotic
1014	20	PRJNA556806	SRR9841972	Cold	Abiotic	T		1014	18	PRJNA208608	SRR910049	Fungus	Biotic
1015	20	PRJNA556806	SRR9841971	Cold	Abiotic	C		1015	18	PRJNA208608	SRR909972	Fungus	Biotic
1016	20	PRJNA556806	SRR9841974	Cold	Abiotic	T		1016	18	PRJNA208608	SRR910026	Fungus	Biotic
1017	20	PRJNA556806	SRR9841973	Cold	Abiotic	C		1017	18	PRJNA208608	SRR910045	Fungus	Biotic
1018	20	PRJNA556806	SRR9841965	Cold	Abiotic	T		1018	18	PRJNA208608	SRR910178	Fungus	Biotic
1019	20	PRJNA556806	SRR9841964	Cold	Abiotic	C		1019	18	PRJNA208608	SRR910048	Fungus	Biotic
1020	20	PRJNA556806	SRR9841915	Cold	Abiotic	T		1020	18	PRJNA208608	SRR910179	Fungus	Biotic
1021	20	PRJNA556806	SRR9841916	Cold	Abiotic	C		1021	18	PRJNA208608	SRR910180	Fungus	Biotic
1022	20	PRJNA556806	SRR9841917	Cold	Abiotic	T		1022	18	PRJNA208608	SRR910046	Fungus	Biotic
1023	20	PRJNA556806	SRR9841918	Cold	Abiotic	C		1023	18	PRJNA208608	SRR910047	Fungus	Biotic
1024	20	PRJNA556806	SRR9841919	Cold	Abiotic	T		1024	18	PRJNA208608	SRR910181	Fungus	Biotic
1025	20	PRJNA556806	SRR9841920	Cold	Abiotic	C		1025	18	PRJNA208608	SRR910202	Fungus	Biotic
1026	20	PRJNA556806	SRR9841921	Cold	Abiotic	T		1026	18	PRJNA208608	SRR910203	Fungus	Biotic
1027	20	PRJNA556806	SRR9841922	Cold	Abiotic	C		1027	18	PRJNA208608	SRR910204	Fungus	Biotic
1028	20	PRJNA556806	SRR9841913	Cold	Abiotic	T		1028	18	PRJNA208608	SRR910228	Fungus	Biotic
1029	20	PRJNA556806	SRR9841914	Cold	Abiotic	C		1029	18	PRJNA208608	SRR910229	Fungus	Biotic
1030	20	PRJNA556806	SRR9842046	Cold	Abiotic	T		1030	18	PRJNA208608	SRR910230	Fungus	Biotic
1031	20	PRJNA556806	SRR9842045	Cold	Abiotic	C		1031	18	PRJNA208608	SRR910231	Fungus	Biotic
1032	20	PRJNA556806	SRR9842044	Cold	Abiotic	T		1032	18	PRJNA208608	SRR910233	Fungus	Biotic
1033	20	PRJNA556806	SRR9842043	Cold	Abiotic	C		1033	18	PRJNA208608	SRR910294	Fungus	Biotic
1034	20	PRJNA556806	SRR9842042	Cold	Abiotic	T		1034	18	PRJNA208608	SRR910295	Fungus	Biotic
1035	20	PRJNA556806	SRR9842041	Cold	Abiotic	C		1035	18	PRJNA208608	SRR910296	Fungus	Biotic
1036	20	PRJNA556806	SRR9842040	Cold	Abiotic	T		1036	18	PRJNA208608	SRR910317	Fungus	Biotic
1037	20	PRJNA556806	SRR9842039	Cold	Abiotic	C		1037	18	PRJNA208608	SRR910318	Fungus	Biotic
1038	20	PRJNA556806	SRR9842038	Cold	Abiotic	T		1038	18	PRJNA208608	SRR910319	Fungus	Biotic
1039	20	PRJNA556806	SRR9842037	Cold	Abiotic	C		1039	18	PRJNA208608	SRR910336	Fungus	Biotic
1040	20	PRJNA556806	SRR9842060	Cold	Abiotic	T		1040	18	PRJNA208608	SRR910338	Fungus	Biotic
1041	20	PRJNA556806	SRR9842061	Cold	Abiotic	C		1041	18	PRJNA208608	SRR910357	Fungus	Biotic
1042	20	PRJNA556806	SRR9842058	Cold	Abiotic	T		1042	18	PRJNA208608	SRR910387	Fungus	Biotic
1043	20	PRJNA556806	SRR9842059	Cold	Abiotic	C		1043	18	PRJNA208608	SRR910389	Fungus	Biotic
1044	20	PRJNA556806	SRR9841990	Cold	Abiotic	T		1044	18	PRJNA208608	SRR910390	Fungus	Biotic
1045	20	PRJNA556806	SRR9842057	Cold	Abiotic	C		1045	18	PRJNA208608	SRR910392	Fungus	Biotic
1046	20	PRJNA556806	SRR9841988	Cold	Abiotic	T		1046	18	PRJNA208608	SRR910414	Fungus	Biotic
1047	20	PRJNA556806	SRR9841989	Cold	Abiotic	C		1047	18	PRJNA208608	SRR910417	Fungus	Biotic
1048	20	PRJNA556806	SRR9842062	Cold	Abiotic	T		1048	18	PRJNA208608	SRR910500	Fungus	Biotic
1049	20	PRJNA556806	SRR9842063	Cold	Abiotic	C		1049	18	PRJNA208608	SRR910501	Fungus	Biotic
1050	20	PRJNA556806	SRR9841956	Cold	Abiotic	T		1050	18	PRJNA208608	SRR910584	Fungus	Biotic
1051	20	PRJNA556806	SRR9841955	Cold	Abiotic	C		1051	18	PRJNA208608	SRR910585	Fungus	Biotic
1052	20	PRJNA556806	SRR9841958	Cold	Abiotic	T		1052	18	PRJNA208608	SRR910586	Fungus	Biotic
1053	20	PRJNA556806	SRR9841957	Cold	Abiotic	C		1053	18	PRJNA208608	SRR910645	Fungus	Biotic
1054	20	PRJNA556806	SRR9841952	Cold	Abiotic	T		1054	18	PRJNA208608	SRR910646	Fungus	Biotic
1055	20	PRJNA556806	SRR9841951	Cold	Abiotic	C		1055	18	PRJNA208608	SRR910647	Fungus	Biotic
1056	20	PRJNA556806	SRR9841954	Cold	Abiotic	T		1056	18	PRJNA208608	SRR910648	Fungus	Biotic
1057	20	PRJNA556806	SRR9841953	Cold	Abiotic	C		1057	18	PRJNA208608	SRR910713	Fungus	Biotic
1058	20	PRJNA556806	SRR9841976	Cold	Abiotic	T		1058	18	PRJNA208608	SRR910732	Fungus	Biotic
1059	20	PRJNA556806	SRR9841975	Cold	Abiotic	C		1059	18	PRJNA208608	SRR910734	Fungus	Biotic
1060	20	PRJNA556806	SRR9841898	Cold	Abiotic	C		1060	18	PRJNA208608	SRR910756	Fungus	Biotic
1061	20	PRJNA556806	SRR9842006	Cold	Abiotic	C		1061	18	PRJNA208608	SRR910784	Fungus	Biotic
1062	20	PRJNA556806	SRR9842007	Cold	Abiotic	T		1062	18	PRJNA208608	SRR910785	Fungus	Biotic
1063	20	PRJNA556806	SRR9842008	Cold	Abiotic	C		1063	18	PRJNA208608	SRR910810	Fungus	Biotic
1064	20	PRJNA556806	SRR9842001	Cold	Abiotic	T		1064	18	PRJNA208608	SRR910816	Fungus	Biotic
1065	20	PRJNA556806	SRR9842002	Cold	Abiotic	C		1065	18	PRJNA208608	SRR910818	Fungus	Biotic
1066	20	PRJNA556806	SRR9842003	Cold	Abiotic	T		1066	18	PRJNA208608	SRR910843	Fungus	Biotic
1067	20	PRJNA556806	SRR9842004	Cold	Abiotic	C		1067	18	PRJNA208608	SRR910846	Fungus	Biotic
1068	20	PRJNA556806	SRR9842010	Cold	Abiotic	T		1068	18	PRJNA208608	SRR910848	Fungus	Biotic
1069	20	PRJNA556806	SRR9842011	Cold	Abiotic	C		1069	18	PRJNA208608	SRR910870	Fungus	Biotic
1070	20	PRJNA556806	SRR9841959	Cold	Abiotic	T		1070	18	PRJNA208608	SRR910872	Fungus	Biotic
1071	20	PRJNA556806	SRR9841942	Cold	Abiotic	C		1071	18	PRJNA208608	SRR910873	Fungus	Biotic
1072	20	PRJNA556806	SRR9841941	Cold	Abiotic	T		1072	18	PRJNA208608	SRR910898	Fungus	Biotic
1073	20	PRJNA556806	SRR9841940	Cold	Abiotic	C		1073	18	PRJNA208608	SRR910900	Fungus	Biotic
1074	20	PRJNA556806	SRR9841963	Cold	Abiotic	T		1074	18	PRJNA208608	SRR910902	Fungus	Biotic
1075	20	PRJNA556806	SRR9841962	Cold	Abiotic	C		1075	18	PRJNA208608	SRR910908	Fungus	Biotic
1076	20	PRJNA556806	SRR9841961	Cold	Abiotic	T		1076	18	PRJNA208608	SRR910910	Fungus	Biotic
1077	20	PRJNA556806	SRR9841960	Cold	Abiotic	C		1077	18	PRJNA208608	SRR910912	Fungus	Biotic
1078	20	PRJNA556806	SRR9841950	Cold	Abiotic	T		1078	18	PRJNA208608	SRR910972	Fungus	Biotic
1079	20	PRJNA556806	SRR9841947	Cold	Abiotic	C		1079	18	PRJNA208608	SRR911158	Fungus	Biotic
1080	20	PRJNA556806	SRR9841979	Cold	Abiotic	T		1080	18	PRJNA208608	SRR911186	Fungus	Biotic
1081	20	PRJNA556806	SRR9841980	Cold	Abiotic	C		1081	18	PRJNA208608	SRR911209	Fungus	Biotic
1082	20	PRJNA556806	SRR9841977	Cold	Abiotic	T		1082	18	PRJNA208608	SRR911221	Fungus	Biotic
1083	20	PRJNA556806	SRR9841978	Cold	Abiotic	C		1083	18	PRJNA208608	SRR911243	Fungus	Biotic
1084	20	PRJNA556806	SRR9841983	Cold	Abiotic	T		1084	18	PRJNA208608	SRR911245	Fungus	Biotic
1085	20	PRJNA556806	SRR9841984	Cold	Abiotic	C		1085	18	PRJNA208608	SRR911270	Fungus	Biotic
1086	20	PRJNA556806	SRR9841981	Cold	Abiotic	T		1086	18	PRJNA208608	SRR911272	Fungus	Biotic
1087	20	PRJNA556806	SRR9841982	Cold	Abiotic	C		1087	18	PRJNA208608	SRR911297	Fungus	Biotic
1088	20	PRJNA556806	SRR9841985	Cold	Abiotic	T		1088	18	PRJNA208608	SRR911562	Fungus	Biotic
1089	20	PRJNA556806	SRR9841986	Cold	Abiotic	C		1089	18	PRJNA208608	SRR911626	Fungus	Biotic
1090	20	PRJNA556806	SRR9842065	Cold	Abiotic	T		1090	18	PRJNA208608	SRR911651	Fungus	Biotic
1091	20	PRJNA556806	SRR9842064	Cold	Abiotic	C		1091	18	PRJNA208608	SRR911653	Fungus	Biotic
1092	20	PRJNA556806	SRR9842067	Cold	Abiotic	T		1092	18	PRJNA208608	SRR911674	Fungus	Biotic
1093	20	PRJNA556806	SRR9842066	Cold	Abiotic	C		1093	18	PRJNA208608	SRR911695	Fungus	Biotic
1094	20	PRJNA556806	SRR9842069	Cold	Abiotic	T		1094	18	PRJNA208608	SRR911696	Fungus	Biotic
1095	20	PRJNA556806	SRR9842068	Cold	Abiotic	C		1095	18	PRJNA208608	SRR911720	Fungus	Biotic
1096	20	PRJNA556806	SRR9842071	Cold	Abiotic	T		1096	18	PRJNA208608	SRR911783	Fungus	Biotic
1097	20	PRJNA556806	SRR9842070	Cold	Abiotic	C		1097	18	PRJNA208608	SRR911787	Fungus	Biotic
1098	20	PRJNA556806	SRR9841897	Cold	Abiotic	C		1098	18	PRJNA208608	SRR911830	Fungus	Biotic
1099	20	PRJNA556806	SRR9842072	Cold	Abiotic	C		1099	18	PRJNA208608	SRR911831	Fungus	Biotic
1100	20	PRJNA556806	SRR9842049	Cold	Abiotic	T		1100	18	PRJNA208608	SRR911832	Fungus	Biotic
1101	20	PRJNA556806	SRR9842050	Cold	Abiotic	C		1101	18	PRJNA208608	SRR911882	Fungus	Biotic
1102	20	PRJNA556806	SRR9842051	Cold	Abiotic	T		1102	18	PRJNA208608	SRR911883	Fungus	Biotic
1103	20	PRJNA556806	SRR9842052	Cold	Abiotic	C		1103	18	PRJNA208608	SRR911912	Fungus	Biotic
1104	20	PRJNA556806	SRR9842053	Cold	Abiotic	T		1104	18	PRJNA208608	SRR911915	Fungus	Biotic
1105	20	PRJNA556806	SRR9842054	Cold	Abiotic	C		1105	18	PRJNA208608	SRR911936	Fungus	Biotic
1106	20	PRJNA556806	SRR9842055	Cold	Abiotic	T		1106	18	PRJNA208608	SRR911968	Fungus	Biotic
1107	20	PRJNA556806	SRR9842056	Cold	Abiotic	C		1107	18	PRJNA208608	SRR911974	Fungus	Biotic
1108	20	PRJNA556806	SRR9842047	Cold	Abiotic	T		1108	18	PRJNA208608	SRR912018	Fungus	Biotic
1109	20	PRJNA556806	SRR9842048	Cold	Abiotic	C		1109	18	PRJNA208608	SRR912045	Fungus	Biotic
1110	20	PRJNA556806	SRR9841946	Cold	Abiotic	T		1110	18	PRJNA208608	SRR912052	Fungus	Biotic
1111	20	PRJNA556806	SRR9841945	Cold	Abiotic	C		1111	18	PRJNA208608	SRR912102	Fungus	Biotic
1112	20	PRJNA556806	SRR9841944	Cold	Abiotic	T		1112	18	PRJNA208608	SRR912104	Fungus	Biotic
1113	20	PRJNA556806	SRR9841943	Cold	Abiotic	C		1113	18	PRJNA208608	SRR912107	Fungus	Biotic
1114	20	PRJNA556806	SRR9841926	Cold	Abiotic	T		1114	18	PRJNA208608	SRR912135	Fungus	Biotic
1115	20	PRJNA556806	SRR9841925	Cold	Abiotic	C		1115	18	PRJNA208608	SRR912136	Fungus	Biotic
1116	20	PRJNA556806	SRR9841924	Cold	Abiotic	T		1116	18	PRJNA208608	SRR912137	Fungus	Biotic
1117	20	PRJNA556806	SRR9841923	Cold	Abiotic	C		1117	18	PRJNA208608	SRR912159	Fungus	Biotic
1118	20	PRJNA556806	SRR9841949	Cold	Abiotic	T		1118	18	PRJNA208608	SRR912161	Fungus	Biotic
1119	20	PRJNA556806	SRR9841948	Cold	Abiotic	C		1119	18	PRJNA208608	SRR912163	Fungus	Biotic
1120	20	PRJNA556806	SRR9841999	Cold	Abiotic	T		1120	18	PRJNA208608	SRR912165	Fungus	Biotic
1121	20	PRJNA556806	SRR9842000	Cold	Abiotic	C		1121	18	PRJNA208608	SRR912328	Fungus	Biotic
1122	20	PRJNA556806	SRR9841997	Cold	Abiotic	T		1122	18	PRJNA208608	SRR912331	Fungus	Biotic
1123	20	PRJNA556806	SRR9841998	Cold	Abiotic	C		1123	18	PRJNA208608	SRR912333	Fungus	Biotic
1124	20	PRJNA556806	SRR9841995	Cold	Abiotic	T		1124	18	PRJNA208608	SRR912336	Fungus	Biotic
1125	20	PRJNA556806	SRR9841996	Cold	Abiotic	C		1125	18	PRJNA208608	SRR912358	Fungus	Biotic
1126	20	PRJNA556806	SRR9841993	Cold	Abiotic	T		1126	18	PRJNA208608	SRR912366	Fungus	Biotic
1127	20	PRJNA556806	SRR9841994	Cold	Abiotic	C		1127	18	PRJNA208608	SRR912398	Fungus	Biotic
1128	20	PRJNA556806	SRR9841991	Cold	Abiotic	T		1128	18	PRJNA208608	SRR912399	Fungus	Biotic
1129	20	PRJNA556806	SRR9841992	Cold	Abiotic	C		1129	18	PRJNA208608	SRR912402	Fungus	Biotic
1130	20	PRJNA556806	SRR9842034	Cold	Abiotic	T		1130	18	PRJNA208608	SRR912404	Fungus	Biotic
1131	20	PRJNA556806	SRR9842033	Cold	Abiotic	C		1131	18	PRJNA208608	SRR912430	Fungus	Biotic
1132	20	PRJNA556806	SRR9842036	Cold	Abiotic	T		1132	18	PRJNA208608	SRR912432	Fungus	Biotic
1133	20	PRJNA556806	SRR9842035	Cold	Abiotic	C		1133	18	PRJNA208608	SRR912435	Fungus	Biotic
1134	20	PRJNA556806	SRR9842030	Cold	Abiotic	T		1134	18	PRJNA208608	SRR912458	Fungus	Biotic
1135	20	PRJNA556806	SRR9842029	Cold	Abiotic	C		1135	18	PRJNA208608	SRR912460	Fungus	Biotic
1136	20	PRJNA556806	SRR9842032	Cold	Abiotic	T		1136	18	PRJNA208608	SRR912463	Fungus	Biotic
1137	20	PRJNA556806	SRR9842031	Cold	Abiotic	C		1137	18	PRJNA208608	SRR912467	Fungus	Biotic
1138	20	PRJNA556806	SRR9842028	Cold	Abiotic	T		1138	18	PRJNA208608	SRR912531	Fungus	Biotic
1139	20	PRJNA556806	SRR9842027	Cold	Abiotic	C		1139	18	PRJNA208608	SRR912532	Fungus	Biotic
1140	20	PRJNA556806	SRR9841928	Cold	Abiotic	T		1140	18	PRJNA208608	SRR912538	Fungus	Biotic
1141	20	PRJNA556806	SRR9841929	Cold	Abiotic	C		1141	18	PRJNA208608	SRR912540	Fungus	Biotic
1142	20	PRJNA556806	SRR9841930	Cold	Abiotic	T		1142	18	PRJNA208608	SRR912570	Fungus	Biotic
1143	20	PRJNA556806	SRR9841931	Cold	Abiotic	C		1143	18	PRJNA208608	SRR912572	Fungus	Biotic
1144	20	PRJNA556806	SRR9841910	Cold	Abiotic	T		1144	18	PRJNA208608	SRR912574	Fungus	Biotic
1145	20	PRJNA556806	SRR9841911	Cold	Abiotic	C		1145	18	PRJNA208608	SRR912576	Fungus	Biotic
1146	20	PRJNA556806	SRR9841912	Cold	Abiotic	T		1146	18	PRJNA208608	SRR912599	Fungus	Biotic
1147	20	PRJNA556806	SRR9841927	Cold	Abiotic	C		1147	18	PRJNA208608	SRR912602	Fungus	Biotic
1148	20	PRJNA556806	SRR9841932	Cold	Abiotic	T		1148	18	PRJNA208608	SRR912630	Fungus	Biotic
1149	20	PRJNA556806	SRR9841933	Cold	Abiotic	C		1149	18	PRJNA208608	SRR912634	Fungus	Biotic
1150	20	PRJNA556806	SRR9841937	Cold	Abiotic	T		1150	18	PRJNA208608	SRR912636	Fungus	Biotic
1151	20	PRJNA556806	SRR9841936	Cold	Abiotic	C		1151	18	PRJNA208608	SRR912639	Fungus	Biotic
1152	20	PRJNA556806	SRR9841935	Cold	Abiotic	T		1152	18	PRJNA208608	SRR912643	Fungus	Biotic
1153	20	PRJNA556806	SRR9841934	Cold	Abiotic	C		1153	18	PRJNA208608	SRR912672	Fungus	Biotic
1154	20	PRJNA556806	SRR9841939	Cold	Abiotic	T		1154	18	PRJNA208608	SRR912674	Fungus	Biotic
1155	20	PRJNA556806	SRR9841938	Cold	Abiotic	C		1155	18	PRJNA208608	SRR912677	Fungus	Biotic
1156	21	PRJNA562045	SRR10303778	Drought	Abiotic	T		1156	18	PRJNA208608	SRR912682	Fungus	Biotic
1157	21	PRJNA562045	SRR10303777	Drought	Abiotic	T		1157	18	PRJNA208608	SRR912742	Fungus	Biotic
1158	21	PRJNA562045	SRR10303766	Drought	Abiotic	T		1158	18	PRJNA208608	SRR912745	Fungus	Biotic
1159	21	PRJNA562045	SRR10303755	Drought	Abiotic	T		1159	18	PRJNA208608	SRR912747	Fungus	Biotic
1160	21	PRJNA562045	SRR10303744	Drought	Abiotic	T		1160	18	PRJNA208608	SRR912750	Fungus	Biotic
1161	21	PRJNA562045	SRR10303735	Drought	Abiotic	T		1161	18	PRJNA208608	SRR912752	Fungus	Biotic
1162	21	PRJNA562045	SRR10303734	Drought	Abiotic	T		1162	18	PRJNA208608	SRR912754	Fungus	Biotic
1163	21	PRJNA562045	SRR10303733	Drought	Abiotic	T		1163	18	PRJNA208608	SRR912761	Fungus	Biotic
1164	21	PRJNA562045	SRR10303732	Drought	Abiotic	T		1164	18	PRJNA208608	SRR912783	Fungus	Biotic
1165	21	PRJNA562045	SRR10303731	Drought	Abiotic	T		1165	18	PRJNA208608	SRR912786	Fungus	Biotic
1166	21	PRJNA562045	SRR10303776	Drought	Abiotic	T		1166	18	PRJNA208608	SRR912789	Fungus	Biotic
1167	21	PRJNA562045	SRR10303775	Drought	Abiotic	T		1167	18	PRJNA208608	SRR912800	Fungus	Biotic
1168	21	PRJNA562045	SRR10303774	Drought	Abiotic	T		1168	18	PRJNA208608	SRR912822	Fungus	Biotic
1169	21	PRJNA562045	SRR10303773	Drought	Abiotic	T		1169	18	PRJNA208608	SRR912824	Fungus	Biotic
1170	21	PRJNA562045	SRR10303772	Drought	Abiotic	T		1170	18	PRJNA208608	SRR912826	Fungus	Biotic
1171	21	PRJNA562045	SRR10303771	Drought	Abiotic	T		1171	18	PRJNA208608	SRR912849	Fungus	Biotic
1172	21	PRJNA562045	SRR10303770	Drought	Abiotic	T		1172	18	PRJNA208608	SRR912851	Fungus	Biotic
1173	21	PRJNA562045	SRR10303769	Drought	Abiotic	T		1173	18	PRJNA208608	SRR912853	Fungus	Biotic
1174	21	PRJNA562045	SRR10303768	Drought	Abiotic	T		1174	18	PRJNA208608	SRR912855	Fungus	Biotic
1175	21	PRJNA562045	SRR10303767	Drought	Abiotic	T		1175	18	PRJNA208608	SRR912875	Fungus	Biotic
1176	21	PRJNA562045	SRR10303765	Drought	Abiotic	T		1176	18	PRJNA208608	SRR912878	Fungus	Biotic
1177	21	PRJNA562045	SRR10303764	Drought	Abiotic	T		1177	18	PRJNA208608	SRR912881	Fungus	Biotic
1178	21	PRJNA562045	SRR10303763	Drought	Abiotic	T		1178	18	PRJNA208608	SRR912888	Fungus	Biotic
1179	21	PRJNA562045	SRR10303762	Drought	Abiotic	T		1179	18	PRJNA208608	SRR912891	Fungus	Biotic
1180	21	PRJNA562045	SRR10303761	Drought	Abiotic	C		1180	18	PRJNA208608	SRR912954	Fungus	Biotic
1181	21	PRJNA562045	SRR10303760	Drought	Abiotic	C		1181	18	PRJNA208608	SRR912676	Fungus	Biotic
1182	21	PRJNA562045	SRR10303759	Drought	Abiotic	C		1182	18	PRJNA208608	SRR912679	Fungus	Biotic
1183	21	PRJNA562045	SRR10303758	Drought	Abiotic	C		1183	18	PRJNA208608	SRR912681	Fungus	Biotic
1184	21	PRJNA562045	SRR10303757	Drought	Abiotic	C		1184	18	PRJNA208608	SRR912743	Fungus	Biotic
1185	21	PRJNA562045	SRR10303756	Drought	Abiotic	C		1185	18	PRJNA208608	SRR912746	Fungus	Biotic
1186	21	PRJNA562045	SRR10303754	Drought	Abiotic	C		1186	18	PRJNA208608	SRR912749	Fungus	Biotic
1187	21	PRJNA562045	SRR10303753	Drought	Abiotic	C		1187	18	PRJNA208608	SRR912753	Fungus	Biotic
1188	21	PRJNA562045	SRR10303752	Drought	Abiotic	C		1188	18	PRJNA208608	SRR912755	Fungus	Biotic
1189	21	PRJNA562045	SRR10303751	Drought	Abiotic	C		1189	18	PRJNA208608	SRR912782	Fungus	Biotic
1190	21	PRJNA562045	SRR10303750	Drought	Abiotic	C		1190	18	PRJNA208608	SRR912785	Fungus	Biotic
1191	21	PRJNA562045	SRR10303749	Drought	Abiotic	C		1191	18	PRJNA208608	SRR912788	Fungus	Biotic
1192	21	PRJNA562045	SRR10303748	Drought	Abiotic	C		1192	18	PRJNA208608	SRR912796	Fungus	Biotic
1193	21	PRJNA562045	SRR10303747	Drought	Abiotic	C		1193	18	PRJNA208608	SRR912823	Fungus	Biotic
1194	21	PRJNA562045	SRR10303746	Drought	Abiotic	C		1194	18	PRJNA208608	SRR912825	Fungus	Biotic
1195	21	PRJNA562045	SRR10303745	Drought	Abiotic	C		1195	18	PRJNA208608	SRR912848	Fungus	Biotic
1196	21	PRJNA562045	SRR10303743	Drought	Abiotic	C		1196	18	PRJNA208608	SRR910733	Fungus	Biotic
1197	21	PRJNA562045	SRR10303742	Drought	Abiotic	C		1197	18	PRJNA208608	SRR910755	Fungus	Biotic
1198	21	PRJNA562045	SRR10303741	Drought	Abiotic	C		1198	18	PRJNA208608	SRR910757	Fungus	Biotic
1199	21	PRJNA562045	SRR10303740	Drought	Abiotic	C		1199	18	PRJNA208608	SRR910758	Fungus	Biotic
1200	21	PRJNA562045	SRR10303739	Drought	Abiotic	C		1200	18	PRJNA208608	SRR910782	Fungus	Biotic
1201	21	PRJNA562045	SRR10303738	Drought	Abiotic	C		1201	18	PRJNA208608	SRR910783	Fungus	Biotic
1202	21	PRJNA562045	SRR10303737	Drought	Abiotic	C		1202	18	PRJNA208608	SRR910811	Fungus	Biotic
1203	21	PRJNA562045	SRR10303736	Drought	Abiotic	C		1203	18	PRJNA208608	SRR910817	Fungus	Biotic
1204	22	PRJNA576545	SRR10253751	Drought	Abiotic	T		1204	18	PRJNA208608	SRR910819	Fungus	Biotic
1205	22	PRJNA576545	SRR10253752	Drought	Abiotic	C		1205	18	PRJNA208608	SRR910844	Fungus	Biotic
1206	22	PRJNA576545	SRR10253753	Drought	Abiotic	C		1206	18	PRJNA208608	SRR910847	Fungus	Biotic
1207	22	PRJNA576545	SRR10253754	Drought	Abiotic	C		1207	18	PRJNA208608	SRR910869	Fungus	Biotic
1208	22	PRJNA576545	SRR10253755	Drought	Abiotic	T		1208	18	PRJNA208608	SRR910871	Fungus	Biotic
1209	22	PRJNA576545	SRR10253756	Drought	Abiotic	T		1209	18	PRJNA208608	SRR910874	Fungus	Biotic
1210	22	PRJNA576545	SRR10253757	Drought	Abiotic	T		1210	18	PRJNA208608	SRR910899	Fungus	Biotic
1211	22	PRJNA576545	SRR10253758	Drought	Abiotic	C		1211	18	PRJNA208608	SRR910901	Fungus	Biotic
1212	22	PRJNA576545	SRR10253759	Drought	Abiotic	T		1212	18	PRJNA208608	SRR910909	Fungus	Biotic
1213	22	PRJNA576545	SRR10253760	Drought	Abiotic	T		1213	18	PRJNA208608	SRR910911	Fungus	Biotic
1214	22	PRJNA576545	SRR10253761	Drought	Abiotic	C		1214	18	PRJNA208608	SRR910971	Fungus	Biotic
1215	22	PRJNA576545	SRR10253762	Drought	Abiotic	T		1215	18	PRJNA208608	SRR910973	Fungus	Biotic
1216	23	PRJNA609156	SRR11196006	Nutrient	Abiotic	T		1216	18	PRJNA208608	SRR911136	Fungus	Biotic
1217	23	PRJNA609156	SRR11196005	Nutrient	Abiotic	T		1217	18	PRJNA208608	SRR911157	Fungus	Biotic
1218	23	PRJNA609156	SRR11195998	Nutrient	Abiotic	T		1218	18	PRJNA208608	SRR911159	Fungus	Biotic
1219	23	PRJNA609156	SRR11195997	Nutrient	Abiotic	T		1219	18	PRJNA208608	SRR911187	Fungus	Biotic
1220	23	PRJNA609156	SRR11195996	Nutrient	Abiotic	C		1220	18	PRJNA208608	SRR911188	Fungus	Biotic
1221	23	PRJNA609156	SRR11195995	Nutrient	Abiotic	C		1221	18	PRJNA208608	SRR911189	Fungus	Biotic
1222	23	PRJNA609156	SRR11195994	Nutrient	Abiotic	C		1222	18	PRJNA208608	SRR911208	Fungus	Biotic
1223	23	PRJNA609156	SRR11195993	Nutrient	Abiotic	C		1223	18	PRJNA208608	SRR911210	Fungus	Biotic
1224	23	PRJNA609156	SRR11195992	Nutrient	Abiotic	T		1224	18	PRJNA208608	SRR911220	Fungus	Biotic
1225	23	PRJNA609156	SRR11195991	Nutrient	Abiotic	T		1225	18	PRJNA208608	SRR911242	Fungus	Biotic
1226	23	PRJNA609156	SRR11196004	Nutrient	Abiotic	T		1226	18	PRJNA208608	SRR911244	Fungus	Biotic
1227	23	PRJNA609156	SRR11196003	Nutrient	Abiotic	T		1227	18	PRJNA208608	SRR911246	Fungus	Biotic
1228	23	PRJNA609156	SRR11196002	Nutrient	Abiotic	C		1228	18	PRJNA208608	SRR911271	Fungus	Biotic
1229	23	PRJNA609156	SRR11196001	Nutrient	Abiotic	C		1229	18	PRJNA208608	SRR911273	Fungus	Biotic
1230	23	PRJNA609156	SRR11196000	Nutrient	Abiotic	C		1230	18	PRJNA208608	SRR911296	Fungus	Biotic
1231	23	PRJNA609156	SRR11195999	Nutrient	Abiotic	C		1231	18	PRJNA208608	SRR911298	Fungus	Biotic
1232	24	PRJNA611589	SRR11273498	Heat	Abiotic	C		1232	18	PRJNA208608	SRR911913	Fungus	Biotic
1233	24	PRJNA611589	SRR11273499	Heat	Abiotic	C		1233	18	PRJNA208608	SRR911914	Fungus	Biotic
1234	24	PRJNA611589	SRR11273500	Heat	Abiotic	C		1234	18	PRJNA208608	SRR911937	Fungus	Biotic
1235	24	PRJNA611589	SRR11273501	Heat	Abiotic	C		1235	18	PRJNA208608	SRR911938	Fungus	Biotic
1236	24	PRJNA611589	SRR11273502	Heat	Abiotic	C		1236	18	PRJNA208608	SRR911966	Fungus	Biotic
1237	24	PRJNA611589	SRR11273503	Heat	Abiotic	C		1237	18	PRJNA208608	SRR911967	Fungus	Biotic
1238	24	PRJNA611589	SRR11273504	Heat	Abiotic	T		1238	18	PRJNA208608	SRR911973	Fungus	Biotic
1239	24	PRJNA611589	SRR11273505	Heat	Abiotic	T		1239	18	PRJNA208608	SRR911993	Fungus	Biotic
1240	24	PRJNA611589	SRR11273506	Heat	Abiotic	T		1240	18	PRJNA208608	SRR911994	Fungus	Biotic
1241	24	PRJNA611589	SRR11273507	Heat	Abiotic	T		1241	18	PRJNA208608	SRR911995	Fungus	Biotic
1242	24	PRJNA611589	SRR11273508	Heat	Abiotic	T		1242	18	PRJNA208608	SRR912017	Fungus	Biotic
1243	24	PRJNA611589	SRR11273509	Heat	Abiotic	T		1243	18	PRJNA208608	SRR912020	Fungus	Biotic
1244	25	PRJNA611672	SRR11278706	Salt	Abiotic	C		1244	18	PRJNA208608	SRR912046	Fungus	Biotic
1245	25	PRJNA611672	SRR11278707	Salt	Abiotic	T		1245	18	PRJNA208608	SRR912051	Fungus	Biotic
1246	25	PRJNA611672	SRR11278708	Salt	Abiotic	T		1246	18	PRJNA208608	SRR912053	Fungus	Biotic
1247	25	PRJNA611672	SRR11278709	Salt	Abiotic	T		1247	18	PRJNA208608	SRR912075	Fungus	Biotic
1248	25	PRJNA611672	SRR11278710	Salt	Abiotic	T		1248	18	PRJNA208608	SRR912077	Fungus	Biotic
1249	25	PRJNA611672	SRR11278711	Salt	Abiotic	T		1249	18	PRJNA208608	SRR912079	Fungus	Biotic
1250	25	PRJNA611672	SRR11278712	Salt	Abiotic	T		1250	18	PRJNA208608	SRR912101	Fungus	Biotic
1251	25	PRJNA611672	SRR11278713	Salt	Abiotic	C		1251	18	PRJNA208608	SRR912103	Fungus	Biotic
1252	25	PRJNA611672	SRR11278714	Salt	Abiotic	T		1252	18	PRJNA208608	SRR912106	Fungus	Biotic
1253	25	PRJNA611672	SRR11278715	Salt	Abiotic	T		1253	18	PRJNA208608	SRR912134	Fungus	Biotic
1254	25	PRJNA611672	SRR11278716	Salt	Abiotic	T		1254	18	PRJNA208608	SRR912138	Fungus	Biotic
1255	25	PRJNA611672	SRR11278717	Salt	Abiotic	T		1255	18	PRJNA208608	SRR912160	Fungus	Biotic
1256	25	PRJNA611672	SRR11278718	Salt	Abiotic	T		1256	18	PRJNA208608	SRR912162	Fungus	Biotic
1257	25	PRJNA611672	SRR11278719	Salt	Abiotic	T		1257	18	PRJNA208608	SRR912164	Fungus	Biotic
1258	25	PRJNA611672	SRR11278720	Salt	Abiotic	C		1258	18	PRJNA208608	SRR912224	Fungus	Biotic
1259	25	PRJNA611672	SRR11278721	Salt	Abiotic	C		1259	18	PRJNA208608	SRR912236	Fungus	Biotic
1260	25	PRJNA611672	SRR11278722	Salt	Abiotic	C		1260	18	PRJNA208608	SRR912238	Fungus	Biotic
1261	25	PRJNA611672	SRR11278723	Salt	Abiotic	C		1261	18	PRJNA208608	SRR912265	Fungus	Biotic
1262	26	PRJNA613891	SRR11364594	Salt	Abiotic	C		1262	18	PRJNA208608	SRR912266	Fungus	Biotic
1263	26	PRJNA613891	SRR11364593	Salt	Abiotic	C		1263	18	PRJNA208608	SRR912267	Fungus	Biotic
1264	26	PRJNA613891	SRR11364582	Salt	Abiotic	T		1264	18	PRJNA208608	SRR912296	Fungus	Biotic
1265	26	PRJNA613891	SRR11364571	Salt	Abiotic	T		1265	18	PRJNA208608	SRR912297	Fungus	Biotic
1266	26	PRJNA613891	SRR11364568	Salt	Abiotic	C		1266	18	PRJNA208608	SRR912299	Fungus	Biotic
1267	26	PRJNA613891	SRR11364567	Salt	Abiotic	C		1267	18	PRJNA208608	SRR912300	Fungus	Biotic
1268	26	PRJNA613891	SRR11364566	Salt	Abiotic	T		1268	18	PRJNA208608	SRR912329	Fungus	Biotic
1269	26	PRJNA613891	SRR11364565	Salt	Abiotic	T		1269	18	PRJNA208608	SRR912332	Fungus	Biotic
1270	26	PRJNA613891	SRR11364564	Salt	Abiotic	C		1270	18	PRJNA208608	SRR912334	Fungus	Biotic
1271	26	PRJNA613891	SRR11364563	Salt	Abiotic	C		1271	18	PRJNA208608	SRR912357	Fungus	Biotic
1272	26	PRJNA613891	SRR11364592	Salt	Abiotic	T		1272	18	PRJNA208608	SRR912365	Fungus	Biotic
1273	26	PRJNA613891	SRR11364591	Salt	Abiotic	T		1273	18	PRJNA208608	SRR912394	Fungus	Biotic
1274	26	PRJNA613891	SRR11364590	Salt	Abiotic	C		1274	18	PRJNA208608	SRR912396	Fungus	Biotic
1275	26	PRJNA613891	SRR11364589	Salt	Abiotic	C		1275	18	PRJNA208608	SRR912400	Fungus	Biotic
1276	26	PRJNA613891	SRR11364588	Salt	Abiotic	T		1276	18	PRJNA208608	SRR912403	Fungus	Biotic
1277	26	PRJNA613891	SRR11364587	Salt	Abiotic	T		1277	18	PRJNA208608	SRR912429	Fungus	Biotic
1278	26	PRJNA613891	SRR11364586	Salt	Abiotic	C		1278	18	PRJNA208608	SRR912431	Fungus	Biotic
1279	26	PRJNA613891	SRR11364585	Salt	Abiotic	C		1279	18	PRJNA208608	SRR912434	Fungus	Biotic
1280	26	PRJNA613891	SRR11364584	Salt	Abiotic	T		1280	18	PRJNA208608	SRR912457	Fungus	Biotic
1281	26	PRJNA613891	SRR11364583	Salt	Abiotic	T		1281	18	PRJNA208608	SRR912461	Fungus	Biotic
1282	26	PRJNA613891	SRR11364581	Salt	Abiotic	C		1282	18	PRJNA208608	SRR912464	Fungus	Biotic
1283	26	PRJNA613891	SRR11364580	Salt	Abiotic	C		1283	18	PRJNA208608	SRR912468	Fungus	Biotic
1284	26	PRJNA613891	SRR11364579	Salt	Abiotic	T		1284	18	PRJNA208608	SRR912543	Fungus	Biotic
1285	26	PRJNA613891	SRR11364578	Salt	Abiotic	T		1285	18	PRJNA208608	SRR912567	Fungus	Biotic
1286	26	PRJNA613891	SRR11364577	Salt	Abiotic	C		1286	18	PRJNA208608	SRR912571	Fungus	Biotic
1287	26	PRJNA613891	SRR11364576	Salt	Abiotic	C		1287	18	PRJNA208608	SRR912575	Fungus	Biotic
1288	26	PRJNA613891	SRR11364575	Salt	Abiotic	T		1288	18	PRJNA208608	SRR912597	Fungus	Biotic
1289	26	PRJNA613891	SRR11364574	Salt	Abiotic	T		1289	18	PRJNA208608	SRR912601	Fungus	Biotic
1290	26	PRJNA613891	SRR11364573	Salt	Abiotic	C		1290	18	PRJNA208608	SRR912631	Fungus	Biotic
1291	26	PRJNA613891	SRR11364572	Salt	Abiotic	C		1291	18	PRJNA208608	SRR912635	Fungus	Biotic
1292	26	PRJNA613891	SRR11364570	Salt	Abiotic	T		1292	18	PRJNA208608	SRR912638	Fungus	Biotic
1293	26	PRJNA613891	SRR11364569	Salt	Abiotic	T		1293	18	PRJNA208608	SRR912642	Fungus	Biotic
1294	27	PRJNA637522	SRR11933488	Drought	Abiotic	T		1294	18	PRJNA208608	SRR912287	Fungus	Biotic
1295	27	PRJNA637522	SRR11933487	Drought	Abiotic	T		1295	18	PRJNA208608	SRR912298	Fungus	Biotic
1296	27	PRJNA637522	SRR11932937	Drought	Abiotic	C		1296	18	PRJNA208608	SRR912301	Fungus	Biotic
1297	27	PRJNA637522	SRR11933219	Drought	Abiotic	T		1297	18	PRJNA208608	SRR912330	Fungus	Biotic
1298	27	PRJNA637522	SRR11933108	Drought	Abiotic	T		1298	18	PRJNA208608	SRR912335	Fungus	Biotic
1299	27	PRJNA637522	SRR11933403	Drought	Abiotic	C		1299	18	PRJNA208608	SRR912364	Fungus	Biotic
1300	27	PRJNA637522	SRR11933292	Drought	Abiotic	T		1300	18	PRJNA208608	SRR912367	Fungus	Biotic
1301	27	PRJNA637522	SRR11932925	Drought	Abiotic	T		1301	18	PRJNA208608	SRR912397	Fungus	Biotic
1302	27	PRJNA637522	SRR11932914	Drought	Abiotic	C		1302	18	PRJNA208608	SRR912401	Fungus	Biotic
1303	27	PRJNA637522	SRR11932879	Drought	Abiotic	T		1303	18	PRJNA208608	SRR912428	Fungus	Biotic
1304	27	PRJNA637522	SRR11933486	Drought	Abiotic	T		1304	18	PRJNA208608	SRR912433	Fungus	Biotic
1305	27	PRJNA637522	SRR11933475	Drought	Abiotic	C		1305	18	PRJNA208608	SRR912456	Fungus	Biotic
1306	27	PRJNA637522	SRR11933272	Drought	Abiotic	T		1306	18	PRJNA208608	SRR912462	Fungus	Biotic
1307	27	PRJNA637522	SRR11933261	Drought	Abiotic	T		1307	18	PRJNA208608	SRR912466	Fungus	Biotic
1308	27	PRJNA637522	SRR11933250	Drought	Abiotic	T		1308	18	PRJNA208608	SRR912514	Fungus	Biotic
1309	27	PRJNA637522	SRR11933040	Drought	Abiotic	T		1309	18	PRJNA208608	SRR912537	Fungus	Biotic
1310	27	PRJNA637522	SRR11933029	Drought	Abiotic	C		1310	18	PRJNA208608	SRR912539	Fungus	Biotic
1311	27	PRJNA637522	SRR11932994	Drought	Abiotic	T		1311	18	PRJNA208608	SRR912542	Fungus	Biotic
1312	27	PRJNA637522	SRR11932983	Drought	Abiotic	C		1312	18	PRJNA208608	SRR912569	Fungus	Biotic
1313	27	PRJNA637522	SRR11932948	Drought	Abiotic	T		1313	18	PRJNA208608	SRR912573	Fungus	Biotic
1314	27	PRJNA637522	SRR11932936	Drought	Abiotic	T		1314	18	PRJNA208608	SRR912598	Fungus	Biotic
1315	27	PRJNA637522	SRR11932901	Drought	Abiotic	C		1315	18	PRJNA208608	SRR912632	Fungus	Biotic
1316	27	PRJNA637522	SRR11932890	Drought	Abiotic	T		1316	18	PRJNA208608	SRR912637	Fungus	Biotic
1317	27	PRJNA637522	SRR11932866	Drought	Abiotic	C		1317	18	PRJNA208608	SRR912641	Fungus	Biotic
1318	27	PRJNA637522	SRR11932855	Drought	Abiotic	T		1318	18	PRJNA208608	SRR912671	Fungus	Biotic
1319	27	PRJNA637522	SRR11932844	Drought	Abiotic	T		1319	18	PRJNA208608	SRR912675	Fungus	Biotic
1320	27	PRJNA637522	SRR11932833	Drought	Abiotic	C		1320	18	PRJNA208608	SRR912678	Fungus	Biotic
1321	27	PRJNA637522	SRR11932822	Drought	Abiotic	T		1321	18	PRJNA208608	SRR912741	Fungus	Biotic
1322	27	PRJNA637522	SRR11932811	Drought	Abiotic	T		1322	18	PRJNA208608	SRR912744	Fungus	Biotic
1323	27	PRJNA637522	SRR11933230	Drought	Abiotic	C		1323	18	PRJNA208608	SRR912748	Fungus	Biotic
1324	27	PRJNA637522	SRR11933218	Drought	Abiotic	T		1324	18	PRJNA208608	SRR912751	Fungus	Biotic
1325	27	PRJNA637522	SRR11933207	Drought	Abiotic	T		1325	18	PRJNA208608	SRR912760	Fungus	Biotic
1326	27	PRJNA637522	SRR11933196	Drought	Abiotic	T		1326	18	PRJNA208608	SRR912784	Fungus	Biotic
1327	27	PRJNA637522	SRR11933185	Drought	Abiotic	T		1327	18	PRJNA208608	SRR912787	Fungus	Biotic
1328	27	PRJNA637522	SRR11933174	Drought	Abiotic	T		1328	18	PRJNA208608	SRR912795	Fungus	Biotic
1329	27	PRJNA637522	SRR11933163	Drought	Abiotic	T		1329	18	PRJNA208608	SRR912821	Fungus	Biotic
1330	27	PRJNA637522	SRR11933152	Drought	Abiotic	C		1330	18	PRJNA208608	SRR912827	Fungus	Biotic
1331	27	PRJNA637522	SRR11933141	Drought	Abiotic	T		1331	18	PRJNA208608	SRR912850	Fungus	Biotic
1332	27	PRJNA637522	SRR11933130	Drought	Abiotic	T		1332	18	PRJNA208608	SRR912852	Fungus	Biotic
1333	27	PRJNA637522	SRR11933119	Drought	Abiotic	C		1333	18	PRJNA208608	SRR912856	Fungus	Biotic
1334	27	PRJNA637522	SRR11933107	Drought	Abiotic	T		1334	18	PRJNA208608	SRR912877	Fungus	Biotic
1335	27	PRJNA637522	SRR11933096	Drought	Abiotic	T		1335	18	PRJNA208608	SRR912882	Fungus	Biotic
1336	27	PRJNA637522	SRR11933085	Drought	Abiotic	C		1336	18	PRJNA208608	SRR912889	Fungus	Biotic
1337	27	PRJNA637522	SRR11933074	Drought	Abiotic	T		1337	18	PRJNA208608	SRR912893	Fungus	Biotic
1338	27	PRJNA637522	SRR11933063	Drought	Abiotic	T		1338	18	PRJNA208608	SRR912955	Fungus	Biotic
1339	27	PRJNA637522	SRR11933458	Drought	Abiotic	T		1339	18	PRJNA208608	SRR912958	Fungus	Biotic
1340	27	PRJNA637522	SRR11933447	Drought	Abiotic	T		1340	18	PRJNA208608	SRR912960	Fungus	Biotic
1341	27	PRJNA637522	SRR11933436	Drought	Abiotic	C		1341	18	PRJNA208608	SRR912962	Fungus	Biotic
1342	27	PRJNA637522	SRR11933425	Drought	Abiotic	C		1342	18	PRJNA208608	SRR912964	Fungus	Biotic
1343	27	PRJNA637522	SRR11933358	Drought	Abiotic	T		1343	18	PRJNA208608	SRR912983	Fungus	Biotic
1344	27	PRJNA637522	SRR11933347	Drought	Abiotic	T		1344	18	PRJNA208608	SRR912985	Fungus	Biotic
1345	27	PRJNA637522	SRR11933336	Drought	Abiotic	C		1345	18	PRJNA208608	SRR912986	Fungus	Biotic
1346	27	PRJNA637522	SRR11933325	Drought	Abiotic	T		1346	18	PRJNA208608	SRR913006	Fungus	Biotic
1347	27	PRJNA637522	SRR11933314	Drought	Abiotic	T		1347	18	PRJNA208608	SRR913009	Fungus	Biotic
1348	27	PRJNA637522	SRR11933303	Drought	Abiotic	C		1348	18	PRJNA208608	SRR913015	Fungus	Biotic
1349	27	PRJNA637522	SRR11933414	Drought	Abiotic	T		1349	18	PRJNA208608	SRR912854	Fungus	Biotic
1350	27	PRJNA637522	SRR11933402	Drought	Abiotic	T		1350	18	PRJNA208608	SRR912876	Fungus	Biotic
1351	27	PRJNA637522	SRR11933391	Drought	Abiotic	T		1351	18	PRJNA208608	SRR912879	Fungus	Biotic
1352	27	PRJNA637522	SRR11933380	Drought	Abiotic	C		1352	18	PRJNA208608	SRR912887	Fungus	Biotic
1353	27	PRJNA637522	SRR11933369	Drought	Abiotic	C		1353	18	PRJNA208608	SRR912892	Fungus	Biotic
1354	27	PRJNA637522	SRR11933291	Drought	Abiotic	T		1354	18	PRJNA208608	SRR912952	Fungus	Biotic
1355	27	PRJNA637522	SRR11933280	Drought	Abiotic	T		1355	18	PRJNA208608	SRR912963	Fungus	Biotic
1356	27	PRJNA637522	SRR11933245	Drought	Abiotic	C		1356	18	PRJNA208608	SRR912965	Fungus	Biotic
1357	27	PRJNA637522	SRR11933234	Drought	Abiotic	T		1357	18	PRJNA208608	SRR912984	Fungus	Biotic
1358	27	PRJNA637522	SRR11933024	Drought	Abiotic	T		1358	18	PRJNA208608	SRR912987	Fungus	Biotic
1359	27	PRJNA637522	SRR11933013	Drought	Abiotic	C		1359	18	PRJNA208608	SRR913008	Fungus	Biotic
1360	27	PRJNA637522	SRR11933002	Drought	Abiotic	T		1360	18	PRJNA208608	SRR913014	Fungus	Biotic
1361	27	PRJNA637522	SRR11932967	Drought	Abiotic	T		1361	18	PRJNA208608	SRR913016	Fungus	Biotic
1362	27	PRJNA637522	SRR11932956	Drought	Abiotic	C		1362	18	PRJNA208608	SRR913040	Fungus	Biotic
1363	27	PRJNA637522	SRR11932926	Drought	Abiotic	T		1363	18	PRJNA208608	SRR913041	Fungus	Biotic
1364	27	PRJNA637522	SRR11932924	Drought	Abiotic	T		1364	19	PRJNA240676	SRR1186847	Fungus	Biotic
1365	27	PRJNA637522	SRR11932923	Drought	Abiotic	T		1365	19	PRJNA240676	SRR1186858	Fungus	Biotic
1366	27	PRJNA637522	SRR11932922	Drought	Abiotic	T		1366	19	PRJNA240676	SRR1186859	Fungus	Biotic
1367	27	PRJNA637522	SRR11932921	Drought	Abiotic	C		1367	19	PRJNA240676	SRR1186861	Fungus	Biotic
1368	27	PRJNA637522	SRR11932920	Drought	Abiotic	C		1368	19	PRJNA240676	SRR1186862	Fungus	Biotic
1369	27	PRJNA637522	SRR11932919	Drought	Abiotic	T		1369	19	PRJNA240676	SRR1186863	Fungus	Biotic
1370	27	PRJNA637522	SRR11932918	Drought	Abiotic	T		1370	19	PRJNA240676	SRR1186864	Fungus	Biotic
1371	27	PRJNA637522	SRR11932917	Drought	Abiotic	C		1371	19	PRJNA240676	SRR1186866	Fungus	Biotic
1372	27	PRJNA637522	SRR11932916	Drought	Abiotic	T		1372	19	PRJNA240676	SRR1186867	Fungus	Biotic
1373	27	PRJNA637522	SRR11932915	Drought	Abiotic	T		1373	19	PRJNA240676	SRR1186871	Fungus	Biotic
1374	27	PRJNA637522	SRR11932913	Drought	Abiotic	T		1374	20	PRJNA357594	SRR5113832	Fungus	Biotic
1375	27	PRJNA637522	SRR11932912	Drought	Abiotic	T		1375	20	PRJNA357594	SRR5113833	Fungus	Biotic
1376	27	PRJNA637522	SRR11932911	Drought	Abiotic	C		1376	20	PRJNA357594	SRR5113834	Fungus	Biotic
1377	27	PRJNA637522	SRR11932910	Drought	Abiotic	C		1377	20	PRJNA357594	SRR5113835	Fungus	Biotic
1378	27	PRJNA637522	SRR11932909	Drought	Abiotic	T		1378	20	PRJNA357594	SRR5113836	Fungus	Biotic
1379	27	PRJNA637522	SRR11932908	Drought	Abiotic	T		1379	20	PRJNA357594	SRR5113837	Fungus	Biotic
1380	27	PRJNA637522	SRR11932907	Drought	Abiotic	C		1380	20	PRJNA357594	SRR5113838	Fungus	Biotic
1381	27	PRJNA637522	SRR11932906	Drought	Abiotic	T		1381	20	PRJNA357594	SRR5113839	Fungus	Biotic
1382	27	PRJNA637522	SRR11932881	Drought	Abiotic	T		1382	20	PRJNA357594	SRR5113840	Fungus	Biotic
1383	27	PRJNA637522	SRR11932880	Drought	Abiotic	T		1383	20	PRJNA357594	SRR5113841	Fungus	Biotic
1384	27	PRJNA637522	SRR11932878	Drought	Abiotic	T		1384	20	PRJNA357594	SRR5113842	Fungus	Biotic
1385	27	PRJNA637522	SRR11932877	Drought	Abiotic	C		1385	20	PRJNA357594	SRR5113843	Fungus	Biotic
1386	27	PRJNA637522	SRR11932876	Drought	Abiotic	C		1386	20	PRJNA357594	SRR5113844	Fungus	Biotic
1387	27	PRJNA637522	SRR11932875	Drought	Abiotic	T		1387	20	PRJNA357594	SRR5113845	Fungus	Biotic
1388	27	PRJNA637522	SRR11932874	Drought	Abiotic	T		1388	20	PRJNA357594	SRR5113846	Fungus	Biotic
1389	27	PRJNA637522	SRR11932873	Drought	Abiotic	C		1389	20	PRJNA357594	SRR5113847	Fungus	Biotic
1390	27	PRJNA637522	SRR11932872	Drought	Abiotic	T		1390	21	PRJNA556349	SRR9822045	fungus	Biotic
1391	27	PRJNA637522	SRR11932871	Drought	Abiotic	T		1391	21	PRJNA556349	SRR9822046	fungus	Biotic
1392	27	PRJNA637522	SRR11932870	Drought	Abiotic	C		1392	21	PRJNA556349	SRR9822048	fungus	Biotic
1393	27	PRJNA637522	SRR11933480	Drought	Abiotic	T		1393	22	PRJNA691427	SRR13414976	Fungus	Biotic
1394	27	PRJNA637522	SRR11933479	Drought	Abiotic	T		1394	22	PRJNA691427	SRR13414975	Fungus	Biotic
1395	27	PRJNA637522	SRR11933478	Drought	Abiotic	C		1395	22	PRJNA691427	SRR13414967	Fungus	Biotic
1396	27	PRJNA637522	SRR11933483	Drought	Abiotic	T		1396	22	PRJNA691427	SRR13414956	Fungus	Biotic
1397	27	PRJNA637522	SRR11933482	Drought	Abiotic	T		1397	22	PRJNA691427	SRR13414945	Fungus	Biotic
1398	27	PRJNA637522	SRR11933481	Drought	Abiotic	C		1398	22	PRJNA691427	SRR13414934	Fungus	Biotic
1399	27	PRJNA637522	SRR11933477	Drought	Abiotic	T		1399	22	PRJNA691427	SRR13414924	Fungus	Biotic
1400	27	PRJNA637522	SRR11933476	Drought	Abiotic	T		1400	22	PRJNA691427	SRR13414921	Fungus	Biotic
1401	27	PRJNA637522	SRR11933474	Drought	Abiotic	C		1401	22	PRJNA691427	SRR13414923	Fungus	Biotic
1402	27	PRJNA637522	SRR11933473	Drought	Abiotic	T		1402	22	PRJNA691427	SRR13414922	Fungus	Biotic
1403	27	PRJNA637522	SRR11933472	Drought	Abiotic	T		1403	22	PRJNA691427	SRR13414978	Fungus	Biotic
1404	27	PRJNA637522	SRR11933471	Drought	Abiotic	C		1404	22	PRJNA691427	SRR13414977	Fungus	Biotic
1405	27	PRJNA637522	SRR11933470	Drought	Abiotic	T		1405	22	PRJNA691427	SRR13414974	Fungus	Biotic
1406	27	PRJNA637522	SRR11933469	Drought	Abiotic	T		1406	22	PRJNA691427	SRR13414973	Fungus	Biotic
1407	27	PRJNA637522	SRR11933468	Drought	Abiotic	C		1407	22	PRJNA691427	SRR13414972	Fungus	Biotic
1408	27	PRJNA637522	SRR11933271	Drought	Abiotic	T		1408	22	PRJNA691427	SRR13414971	Fungus	Biotic
1409	27	PRJNA637522	SRR11933270	Drought	Abiotic	T		1409	22	PRJNA691427	SRR13414920	Fungus	Biotic
1410	27	PRJNA637522	SRR11933269	Drought	Abiotic	C		1410	22	PRJNA691427	SRR13414970	Fungus	Biotic
1411	27	PRJNA637522	SRR11933268	Drought	Abiotic	T		1411	22	PRJNA691427	SRR13414969	Fungus	Biotic
1412	27	PRJNA637522	SRR11933267	Drought	Abiotic	T		1412	22	PRJNA691427	SRR13414968	Fungus	Biotic
1413	27	PRJNA637522	SRR11933266	Drought	Abiotic	C		1413	22	PRJNA691427	SRR13414966	Fungus	Biotic
1414	27	PRJNA637522	SRR11933265	Drought	Abiotic	T		1414	22	PRJNA691427	SRR13414965	Fungus	Biotic
1415	27	PRJNA637522	SRR11933264	Drought	Abiotic	T		1415	22	PRJNA691427	SRR13414964	Fungus	Biotic
1416	27	PRJNA637522	SRR11933263	Drought	Abiotic	C		1416	22	PRJNA691427	SRR13414963	Fungus	Biotic
1417	27	PRJNA637522	SRR11933262	Drought	Abiotic	T		1417	22	PRJNA691427	SRR13414962	Fungus	Biotic
1418	27	PRJNA637522	SRR11933260	Drought	Abiotic	T		1418	22	PRJNA691427	SRR13414961	Fungus	Biotic
1419	27	PRJNA637522	SRR11933259	Drought	Abiotic	C		1419	22	PRJNA691427	SRR13414960	Fungus	Biotic
1420	27	PRJNA637522	SRR11933258	Drought	Abiotic	T		1420	22	PRJNA691427	SRR13414959	Fungus	Biotic
1421	27	PRJNA637522	SRR11933257	Drought	Abiotic	T		1421	22	PRJNA691427	SRR13414958	Fungus	Biotic
1422	27	PRJNA637522	SRR11933256	Drought	Abiotic	C		1422	22	PRJNA691427	SRR13414957	Fungus	Biotic
1423	27	PRJNA637522	SRR11933255	Drought	Abiotic	T		1423	22	PRJNA691427	SRR13414955	Fungus	Biotic
1424	27	PRJNA637522	SRR11933254	Drought	Abiotic	T		1424	22	PRJNA691427	SRR13414954	Fungus	Biotic
1425	27	PRJNA637522	SRR11933253	Drought	Abiotic	C		1425	22	PRJNA691427	SRR13414953	Fungus	Biotic
1426	27	PRJNA637522	SRR11933467	Drought	Abiotic	T		1426	22	PRJNA691427	SRR13414952	Fungus	Biotic
1427	27	PRJNA637522	SRR11933466	Drought	Abiotic	T		1427	22	PRJNA691427	SRR13414951	Fungus	Biotic
1428	27	PRJNA637522	SRR11933465	Drought	Abiotic	C		1428	22	PRJNA691427	SRR13414950	Fungus	Biotic
1429	27	PRJNA637522	SRR11933252	Drought	Abiotic	T		1429	22	PRJNA691427	SRR13414949	Fungus	Biotic
1430	27	PRJNA637522	SRR11933251	Drought	Abiotic	T		1430	22	PRJNA691427	SRR13414948	Fungus	Biotic
1431	27	PRJNA637522	SRR11933249	Drought	Abiotic	T		1431	22	PRJNA691427	SRR13414947	Fungus	Biotic
1432	27	PRJNA637522	SRR11933049	Drought	Abiotic	T		1432	22	PRJNA691427	SRR13414946	Fungus	Biotic
1433	27	PRJNA637522	SRR11933048	Drought	Abiotic	C		1433	22	PRJNA691427	SRR13414944	Fungus	Biotic
1434	27	PRJNA637522	SRR11933047	Drought	Abiotic	C		1434	22	PRJNA691427	SRR13414943	Fungus	Biotic
1435	27	PRJNA637522	SRR11933046	Drought	Abiotic	T		1435	22	PRJNA691427	SRR13414942	Fungus	Biotic
1436	27	PRJNA637522	SRR11933045	Drought	Abiotic	T		1436	22	PRJNA691427	SRR13414941	Fungus	Biotic
1437	27	PRJNA637522	SRR11933044	Drought	Abiotic	T		1437	22	PRJNA691427	SRR13414940	Fungus	Biotic
1438	27	PRJNA637522	SRR11933043	Drought	Abiotic	T		1438	22	PRJNA691427	SRR13414939	Fungus	Biotic
1439	27	PRJNA637522	SRR11933042	Drought	Abiotic	C		1439	22	PRJNA691427	SRR13414938	Fungus	Biotic
1440	27	PRJNA637522	SRR11933041	Drought	Abiotic	T		1440	22	PRJNA691427	SRR13414937	Fungus	Biotic
1441	27	PRJNA637522	SRR11933039	Drought	Abiotic	T		1441	22	PRJNA691427	SRR13414936	Fungus	Biotic
1442	27	PRJNA637522	SRR11933038	Drought	Abiotic	C		1442	22	PRJNA691427	SRR13414935	Fungus	Biotic
1443	27	PRJNA637522	SRR11933037	Drought	Abiotic	T		1443	22	PRJNA691427	SRR13414933	Fungus	Biotic
1444	27	PRJNA637522	SRR11933036	Drought	Abiotic	T		1444	22	PRJNA691427	SRR13414932	Fungus	Biotic
1445	27	PRJNA637522	SRR11933035	Drought	Abiotic	C		1445	22	PRJNA691427	SRR13414931	Fungus	Biotic
1446	27	PRJNA637522	SRR11933034	Drought	Abiotic	T		1446	22	PRJNA691427	SRR13414930	Fungus	Biotic
1447	27	PRJNA637522	SRR11933033	Drought	Abiotic	T		1447	22	PRJNA691427	SRR13414929	Fungus	Biotic
1448	27	PRJNA637522	SRR11933032	Drought	Abiotic	C		1448	22	PRJNA691427	SRR13414928	Fungus	Biotic
1449	27	PRJNA637522	SRR11933031	Drought	Abiotic	T		1449	22	PRJNA691427	SRR13414927	Fungus	Biotic
1450	27	PRJNA637522	SRR11933030	Drought	Abiotic	C		1450	22	PRJNA691427	SRR13414926	Fungus	Biotic
1451	27	PRJNA637522	SRR11933028	Drought	Abiotic	C		1451	22	PRJNA691427	SRR13414925	Fungus	Biotic
1452	27	PRJNA637522	SRR11933027	Drought	Abiotic	T		1452	22	PRJNA691427	SRR13414919	Fungus	Biotic
1453	27	PRJNA637522	SRR11933026	Drought	Abiotic	T
1454	27	PRJNA637522	SRR11933001	Drought	Abiotic	C
1455	27	PRJNA637522	SRR11932997	Drought	Abiotic	T
1456	27	PRJNA637522	SRR11932996	Drought	Abiotic	C
1457	27	PRJNA637522	SRR11932995	Drought	Abiotic	T
1458	27	PRJNA637522	SRR11932993	Drought	Abiotic	T
1459	27	PRJNA637522	SRR11932992	Drought	Abiotic	C
1460	27	PRJNA637522	SRR11932991	Drought	Abiotic	T
1461	27	PRJNA637522	SRR11932990	Drought	Abiotic	T
1462	27	PRJNA637522	SRR11932989	Drought	Abiotic	C
1463	27	PRJNA637522	SRR11933000	Drought	Abiotic	T
1464	27	PRJNA637522	SRR11932999	Drought	Abiotic	T
1465	27	PRJNA637522	SRR11932998	Drought	Abiotic	C
1466	27	PRJNA637522	SRR11932988	Drought	Abiotic	T
1467	27	PRJNA637522	SRR11932987	Drought	Abiotic	T
1468	27	PRJNA637522	SRR11932986	Drought	Abiotic	C
1469	27	PRJNA637522	SRR11932985	Drought	Abiotic	T
1470	27	PRJNA637522	SRR11932984	Drought	Abiotic	C
1471	27	PRJNA637522	SRR11932982	Drought	Abiotic	T
1472	27	PRJNA637522	SRR11932981	Drought	Abiotic	T
1473	27	PRJNA637522	SRR11932980	Drought	Abiotic	C
1474	27	PRJNA637522	SRR11932869	Drought	Abiotic	T
1475	27	PRJNA637522	SRR11933485	Drought	Abiotic	T
1476	27	PRJNA637522	SRR11933484	Drought	Abiotic	C
1477	27	PRJNA637522	SRR11932978	Drought	Abiotic	T
1478	27	PRJNA637522	SRR11932953	Drought	Abiotic	T
1479	27	PRJNA637522	SRR11932952	Drought	Abiotic	T
1480	27	PRJNA637522	SRR11932951	Drought	Abiotic	T
1481	27	PRJNA637522	SRR11932950	Drought	Abiotic	C
1482	27	PRJNA637522	SRR11932949	Drought	Abiotic	C
1483	27	PRJNA637522	SRR11932947	Drought	Abiotic	T
1484	27	PRJNA637522	SRR11932946	Drought	Abiotic	T
1485	27	PRJNA637522	SRR11932945	Drought	Abiotic	T
1486	27	PRJNA637522	SRR11932944	Drought	Abiotic	T
1487	27	PRJNA637522	SRR11932943	Drought	Abiotic	C
1488	27	PRJNA637522	SRR11932942	Drought	Abiotic	C
1489	27	PRJNA637522	SRR11932941	Drought	Abiotic	T
1490	27	PRJNA637522	SRR11932940	Drought	Abiotic	T
1491	27	PRJNA637522	SRR11932939	Drought	Abiotic	C
1492	27	PRJNA637522	SRR11932938	Drought	Abiotic	T
1493	27	PRJNA637522	SRR11932935	Drought	Abiotic	T
1494	27	PRJNA637522	SRR11932934	Drought	Abiotic	T
1495	27	PRJNA637522	SRR11932933	Drought	Abiotic	T
1496	27	PRJNA637522	SRR11932932	Drought	Abiotic	C
1497	27	PRJNA637522	SRR11932931	Drought	Abiotic	C
1498	27	PRJNA637522	SRR11932930	Drought	Abiotic	T
1499	27	PRJNA637522	SRR11932905	Drought	Abiotic	T
1500	27	PRJNA637522	SRR11932904	Drought	Abiotic	T
1501	27	PRJNA637522	SRR11932903	Drought	Abiotic	T
1502	27	PRJNA637522	SRR11932902	Drought	Abiotic	C
1503	27	PRJNA637522	SRR11932979	Drought	Abiotic	T
1504	27	PRJNA637522	SRR11932900	Drought	Abiotic	T
1505	27	PRJNA637522	SRR11932899	Drought	Abiotic	T
1506	27	PRJNA637522	SRR11932898	Drought	Abiotic	C
1507	27	PRJNA637522	SRR11932894	Drought	Abiotic	T
1508	27	PRJNA637522	SRR11932893	Drought	Abiotic	T
1509	27	PRJNA637522	SRR11932892	Drought	Abiotic	C
1510	27	PRJNA637522	SRR11932891	Drought	Abiotic	T
1511	27	PRJNA637522	SRR11932889	Drought	Abiotic	T
1512	27	PRJNA637522	SRR11932888	Drought	Abiotic	C
1513	27	PRJNA637522	SRR11932887	Drought	Abiotic	T
1514	27	PRJNA637522	SRR11932886	Drought	Abiotic	T
1515	27	PRJNA637522	SRR11932885	Drought	Abiotic	C
1516	27	PRJNA637522	SRR11932884	Drought	Abiotic	T
1517	27	PRJNA637522	SRR11932883	Drought	Abiotic	T
1518	27	PRJNA637522	SRR11932882	Drought	Abiotic	C
1519	27	PRJNA637522	SRR11932897	Drought	Abiotic	T
1520	27	PRJNA637522	SRR11932896	Drought	Abiotic	T
1521	27	PRJNA637522	SRR11932895	Drought	Abiotic	C
1522	27	PRJNA637522	SRR11932868	Drought	Abiotic	T
1523	27	PRJNA637522	SRR11932867	Drought	Abiotic	T
1524	27	PRJNA637522	SRR11932865	Drought	Abiotic	C
1525	27	PRJNA637522	SRR11932864	Drought	Abiotic	T
1526	27	PRJNA637522	SRR11932863	Drought	Abiotic	T
1527	27	PRJNA637522	SRR11932862	Drought	Abiotic	C
1528	27	PRJNA637522	SRR11932861	Drought	Abiotic	T
1529	27	PRJNA637522	SRR11932860	Drought	Abiotic	T
1530	27	PRJNA637522	SRR11932859	Drought	Abiotic	C
1531	27	PRJNA637522	SRR11932858	Drought	Abiotic	T
1532	27	PRJNA637522	SRR11932857	Drought	Abiotic	T
1533	27	PRJNA637522	SRR11932856	Drought	Abiotic	C
1534	27	PRJNA637522	SRR11932854	Drought	Abiotic	T
1535	27	PRJNA637522	SRR11932853	Drought	Abiotic	T
1536	27	PRJNA637522	SRR11932852	Drought	Abiotic	C
1537	27	PRJNA637522	SRR11932851	Drought	Abiotic	T
1538	27	PRJNA637522	SRR11932850	Drought	Abiotic	T
1539	27	PRJNA637522	SRR11932849	Drought	Abiotic	T
1540	27	PRJNA637522	SRR11932848	Drought	Abiotic	C
1541	27	PRJNA637522	SRR11932847	Drought	Abiotic	C
1542	27	PRJNA637522	SRR11932846	Drought	Abiotic	T
1543	27	PRJNA637522	SRR11932845	Drought	Abiotic	C
1544	27	PRJNA637522	SRR11932843	Drought	Abiotic	T
1545	27	PRJNA637522	SRR11932842	Drought	Abiotic	T
1546	27	PRJNA637522	SRR11932841	Drought	Abiotic	C
1547	27	PRJNA637522	SRR11932837	Drought	Abiotic	T
1548	27	PRJNA637522	SRR11932836	Drought	Abiotic	C
1549	27	PRJNA637522	SRR11932835	Drought	Abiotic	T
1550	27	PRJNA637522	SRR11932834	Drought	Abiotic	T
1551	27	PRJNA637522	SRR11932832	Drought	Abiotic	C
1552	27	PRJNA637522	SRR11932831	Drought	Abiotic	T
1553	27	PRJNA637522	SRR11932830	Drought	Abiotic	T
1554	27	PRJNA637522	SRR11932829	Drought	Abiotic	C
1555	27	PRJNA637522	SRR11932828	Drought	Abiotic	T
1556	27	PRJNA637522	SRR11932827	Drought	Abiotic	T
1557	27	PRJNA637522	SRR11932826	Drought	Abiotic	C
1558	27	PRJNA637522	SRR11932840	Drought	Abiotic	T
1559	27	PRJNA637522	SRR11932839	Drought	Abiotic	T
1560	27	PRJNA637522	SRR11932838	Drought	Abiotic	C
1561	27	PRJNA637522	SRR11932823	Drought	Abiotic	T
1562	27	PRJNA637522	SRR11932821	Drought	Abiotic	T
1563	27	PRJNA637522	SRR11932820	Drought	Abiotic	C
1564	27	PRJNA637522	SRR11932819	Drought	Abiotic	T
1565	27	PRJNA637522	SRR11932818	Drought	Abiotic	T
1566	27	PRJNA637522	SRR11932817	Drought	Abiotic	C
1567	27	PRJNA637522	SRR11932816	Drought	Abiotic	T
1568	27	PRJNA637522	SRR11932815	Drought	Abiotic	T
1569	27	PRJNA637522	SRR11932814	Drought	Abiotic	C
1570	27	PRJNA637522	SRR11932825	Drought	Abiotic	T
1571	27	PRJNA637522	SRR11932824	Drought	Abiotic	C
1572	27	PRJNA637522	SRR11932813	Drought	Abiotic	T
1573	27	PRJNA637522	SRR11932812	Drought	Abiotic	T
1574	27	PRJNA637522	SRR11932810	Drought	Abiotic	C
1575	27	PRJNA637522	SRR11932809	Drought	Abiotic	T
1576	27	PRJNA637522	SRR11932808	Drought	Abiotic	C
1577	27	PRJNA637522	SRR11932807	Drought	Abiotic	T
1578	27	PRJNA637522	SRR11932806	Drought	Abiotic	T
1579	27	PRJNA637522	SRR11932805	Drought	Abiotic	C
1580	27	PRJNA637522	SRR11933231	Drought	Abiotic	T
1581	27	PRJNA637522	SRR11933229	Drought	Abiotic	T
1582	27	PRJNA637522	SRR11933228	Drought	Abiotic	C
1583	27	PRJNA637522	SRR11933227	Drought	Abiotic	T
1584	27	PRJNA637522	SRR11933226	Drought	Abiotic	T
1585	27	PRJNA637522	SRR11933225	Drought	Abiotic	T
1586	27	PRJNA637522	SRR11933224	Drought	Abiotic	T
1587	27	PRJNA637522	SRR11933223	Drought	Abiotic	C
1588	27	PRJNA637522	SRR11933222	Drought	Abiotic	C
1589	27	PRJNA637522	SRR11933221	Drought	Abiotic	T
1590	27	PRJNA637522	SRR11933220	Drought	Abiotic	T
1591	27	PRJNA637522	SRR11933217	Drought	Abiotic	C
1592	27	PRJNA637522	SRR11933216	Drought	Abiotic	T
1593	27	PRJNA637522	SRR11933215	Drought	Abiotic	T
1594	27	PRJNA637522	SRR11933214	Drought	Abiotic	C
1595	27	PRJNA637522	SRR11933213	Drought	Abiotic	T
1596	27	PRJNA637522	SRR11933212	Drought	Abiotic	T
1597	27	PRJNA637522	SRR11933211	Drought	Abiotic	C
1598	27	PRJNA637522	SRR11933210	Drought	Abiotic	T
1599	27	PRJNA637522	SRR11933209	Drought	Abiotic	T
1600	27	PRJNA637522	SRR11933208	Drought	Abiotic	C
1601	27	PRJNA637522	SRR11933206	Drought	Abiotic	T
1602	27	PRJNA637522	SRR11933205	Drought	Abiotic	T
1603	27	PRJNA637522	SRR11933204	Drought	Abiotic	C
1604	27	PRJNA637522	SRR11933203	Drought	Abiotic	T
1605	27	PRJNA637522	SRR11933202	Drought	Abiotic	T
1606	27	PRJNA637522	SRR11933201	Drought	Abiotic	C
1607	27	PRJNA637522	SRR11932804	Drought	Abiotic	T
1608	27	PRJNA637522	SRR11933233	Drought	Abiotic	T
1609	27	PRJNA637522	SRR11933232	Drought	Abiotic	C
1610	27	PRJNA637522	SRR11933200	Drought	Abiotic	T
1611	27	PRJNA637522	SRR11933199	Drought	Abiotic	T
1612	27	PRJNA637522	SRR11933198	Drought	Abiotic	C
1613	27	PRJNA637522	SRR11933197	Drought	Abiotic	T
1614	27	PRJNA637522	SRR11933195	Drought	Abiotic	C
1615	27	PRJNA637522	SRR11933194	Drought	Abiotic	T
1616	27	PRJNA637522	SRR11933193	Drought	Abiotic	T
1617	27	PRJNA637522	SRR11933192	Drought	Abiotic	C
1618	27	PRJNA637522	SRR11933191	Drought	Abiotic	T
1619	27	PRJNA637522	SRR11933190	Drought	Abiotic	T
1620	27	PRJNA637522	SRR11933189	Drought	Abiotic	C
1621	27	PRJNA637522	SRR11933188	Drought	Abiotic	T
1622	27	PRJNA637522	SRR11933187	Drought	Abiotic	T
1623	27	PRJNA637522	SRR11933186	Drought	Abiotic	T
1624	27	PRJNA637522	SRR11933184	Drought	Abiotic	C
1625	27	PRJNA637522	SRR11933183	Drought	Abiotic	T
1626	27	PRJNA637522	SRR11933182	Drought	Abiotic	T
1627	27	PRJNA637522	SRR11933181	Drought	Abiotic	C
1628	27	PRJNA637522	SRR11933180	Drought	Abiotic	T
1629	27	PRJNA637522	SRR11933179	Drought	Abiotic	T
1630	27	PRJNA637522	SRR11933178	Drought	Abiotic	T
1631	27	PRJNA637522	SRR11933177	Drought	Abiotic	T
1632	27	PRJNA637522	SRR11933176	Drought	Abiotic	C
1633	27	PRJNA637522	SRR11933175	Drought	Abiotic	C
1634	27	PRJNA637522	SRR11933173	Drought	Abiotic	T
1635	27	PRJNA637522	SRR11933172	Drought	Abiotic	T
1636	27	PRJNA637522	SRR11933171	Drought	Abiotic	C
1637	27	PRJNA637522	SRR11933170	Drought	Abiotic	T
1638	27	PRJNA637522	SRR11933169	Drought	Abiotic	T
1639	27	PRJNA637522	SRR11933168	Drought	Abiotic	C
1640	27	PRJNA637522	SRR11933167	Drought	Abiotic	T
1641	27	PRJNA637522	SRR11933166	Drought	Abiotic	T
1642	27	PRJNA637522	SRR11933165	Drought	Abiotic	C
1643	27	PRJNA637522	SRR11933164	Drought	Abiotic	T
1644	27	PRJNA637522	SRR11933162	Drought	Abiotic	T
1645	27	PRJNA637522	SRR11933161	Drought	Abiotic	C
1646	27	PRJNA637522	SRR11933160	Drought	Abiotic	T
1647	27	PRJNA637522	SRR11933159	Drought	Abiotic	T
1648	27	PRJNA637522	SRR11933158	Drought	Abiotic	C
1649	27	PRJNA637522	SRR11933157	Drought	Abiotic	T
1650	27	PRJNA637522	SRR11933156	Drought	Abiotic	T
1651	27	PRJNA637522	SRR11933155	Drought	Abiotic	C
1652	27	PRJNA637522	SRR11933154	Drought	Abiotic	T
1653	27	PRJNA637522	SRR11933153	Drought	Abiotic	C
1654	27	PRJNA637522	SRR11933151	Drought	Abiotic	T
1655	27	PRJNA637522	SRR11933150	Drought	Abiotic	T
1656	27	PRJNA637522	SRR11933149	Drought	Abiotic	C
1657	27	PRJNA637522	SRR11933148	Drought	Abiotic	T
1658	27	PRJNA637522	SRR11933147	Drought	Abiotic	T
1659	27	PRJNA637522	SRR11933146	Drought	Abiotic	C
1660	27	PRJNA637522	SRR11933145	Drought	Abiotic	T
1661	27	PRJNA637522	SRR11933144	Drought	Abiotic	T
1662	27	PRJNA637522	SRR11933143	Drought	Abiotic	C
1663	27	PRJNA637522	SRR11933138	Drought	Abiotic	T
1664	27	PRJNA637522	SRR11933137	Drought	Abiotic	C
1665	27	PRJNA637522	SRR11933142	Drought	Abiotic	T
1666	27	PRJNA637522	SRR11933140	Drought	Abiotic	T
1667	27	PRJNA637522	SRR11933139	Drought	Abiotic	C
1668	27	PRJNA637522	SRR11933136	Drought	Abiotic	T
1669	27	PRJNA637522	SRR11933135	Drought	Abiotic	T
1670	27	PRJNA637522	SRR11933134	Drought	Abiotic	T
1671	27	PRJNA637522	SRR11933133	Drought	Abiotic	T
1672	27	PRJNA637522	SRR11933132	Drought	Abiotic	C
1673	27	PRJNA637522	SRR11933131	Drought	Abiotic	C
1674	27	PRJNA637522	SRR11933129	Drought	Abiotic	T
1675	27	PRJNA637522	SRR11933128	Drought	Abiotic	T
1676	27	PRJNA637522	SRR11933127	Drought	Abiotic	C
1677	27	PRJNA637522	SRR11933126	Drought	Abiotic	T
1678	27	PRJNA637522	SRR11933125	Drought	Abiotic	T
1679	27	PRJNA637522	SRR11933124	Drought	Abiotic	C
1680	27	PRJNA637522	SRR11933123	Drought	Abiotic	T
1681	27	PRJNA637522	SRR11933122	Drought	Abiotic	T
1682	27	PRJNA637522	SRR11933121	Drought	Abiotic	C
1683	27	PRJNA637522	SRR11933120	Drought	Abiotic	T
1684	27	PRJNA637522	SRR11933118	Drought	Abiotic	T
1685	27	PRJNA637522	SRR11933117	Drought	Abiotic	T
1686	27	PRJNA637522	SRR11933116	Drought	Abiotic	T
1687	27	PRJNA637522	SRR11933115	Drought	Abiotic	T
1688	27	PRJNA637522	SRR11933114	Drought	Abiotic	C
1689	27	PRJNA637522	SRR11933113	Drought	Abiotic	T
1690	27	PRJNA637522	SRR11933112	Drought	Abiotic	T
1691	27	PRJNA637522	SRR11933111	Drought	Abiotic	C
1692	27	PRJNA637522	SRR11933110	Drought	Abiotic	T
1693	27	PRJNA637522	SRR11933109	Drought	Abiotic	C
1694	27	PRJNA637522	SRR11933106	Drought	Abiotic	T
1695	27	PRJNA637522	SRR11933105	Drought	Abiotic	T
1696	27	PRJNA637522	SRR11933104	Drought	Abiotic	C
1697	27	PRJNA637522	SRR11933103	Drought	Abiotic	C
1698	27	PRJNA637522	SRR11933102	Drought	Abiotic	T
1699	27	PRJNA637522	SRR11933101	Drought	Abiotic	T
1700	27	PRJNA637522	SRR11933100	Drought	Abiotic	C
1701	27	PRJNA637522	SRR11933099	Drought	Abiotic	T
1702	27	PRJNA637522	SRR11933098	Drought	Abiotic	T
1703	27	PRJNA637522	SRR11933097	Drought	Abiotic	C
1704	27	PRJNA637522	SRR11933095	Drought	Abiotic	T
1705	27	PRJNA637522	SRR11933094	Drought	Abiotic	T
1706	27	PRJNA637522	SRR11933093	Drought	Abiotic	T
1707	27	PRJNA637522	SRR11933092	Drought	Abiotic	T
1708	27	PRJNA637522	SRR11933091	Drought	Abiotic	C
1709	27	PRJNA637522	SRR11933090	Drought	Abiotic	T
1710	27	PRJNA637522	SRR11933089	Drought	Abiotic	C
1711	27	PRJNA637522	SRR11933088	Drought	Abiotic	T
1712	27	PRJNA637522	SRR11933087	Drought	Abiotic	T
1713	27	PRJNA637522	SRR11933086	Drought	Abiotic	T
1714	27	PRJNA637522	SRR11933084	Drought	Abiotic	T
1715	27	PRJNA637522	SRR11933083	Drought	Abiotic	C
1716	27	PRJNA637522	SRR11933082	Drought	Abiotic	T
1717	27	PRJNA637522	SRR11933081	Drought	Abiotic	T
1718	27	PRJNA637522	SRR11933080	Drought	Abiotic	C
1719	27	PRJNA637522	SRR11933079	Drought	Abiotic	T
1720	27	PRJNA637522	SRR11933078	Drought	Abiotic	T
1721	27	PRJNA637522	SRR11933077	Drought	Abiotic	C
1722	27	PRJNA637522	SRR11933076	Drought	Abiotic	T
1723	27	PRJNA637522	SRR11933075	Drought	Abiotic	T
1724	27	PRJNA637522	SRR11933073	Drought	Abiotic	C
1725	27	PRJNA637522	SRR11933072	Drought	Abiotic	T
1726	27	PRJNA637522	SRR11933071	Drought	Abiotic	T
1727	27	PRJNA637522	SRR11933070	Drought	Abiotic	C
1728	27	PRJNA637522	SRR11933069	Drought	Abiotic	T
1729	27	PRJNA637522	SRR11933068	Drought	Abiotic	T
1730	27	PRJNA637522	SRR11933067	Drought	Abiotic	C
1731	27	PRJNA637522	SRR11933066	Drought	Abiotic	T
1732	27	PRJNA637522	SRR11933065	Drought	Abiotic	C
1733	27	PRJNA637522	SRR11933064	Drought	Abiotic	T
1734	27	PRJNA637522	SRR11933062	Drought	Abiotic	T
1735	27	PRJNA637522	SRR11933061	Drought	Abiotic	C
1736	27	PRJNA637522	SRR11933463	Drought	Abiotic	T
1737	27	PRJNA637522	SRR11933462	Drought	Abiotic	T
1738	27	PRJNA637522	SRR11933461	Drought	Abiotic	C
1739	27	PRJNA637522	SRR11933460	Drought	Abiotic	T
1740	27	PRJNA637522	SRR11933459	Drought	Abiotic	T
1741	27	PRJNA637522	SRR11933457	Drought	Abiotic	C
1742	27	PRJNA637522	SRR11933456	Drought	Abiotic	T
1743	27	PRJNA637522	SRR11933455	Drought	Abiotic	T
1744	27	PRJNA637522	SRR11933454	Drought	Abiotic	C
1745	27	PRJNA637522	SRR11933060	Drought	Abiotic	T
1746	27	PRJNA637522	SRR11933059	Drought	Abiotic	T
1747	27	PRJNA637522	SRR11933464	Drought	Abiotic	C
1748	27	PRJNA637522	SRR11933453	Drought	Abiotic	T
1749	27	PRJNA637522	SRR11933452	Drought	Abiotic	T
1750	27	PRJNA637522	SRR11933451	Drought	Abiotic	C
1751	27	PRJNA637522	SRR11933450	Drought	Abiotic	T
1752	27	PRJNA637522	SRR11933449	Drought	Abiotic	T
1753	27	PRJNA637522	SRR11933448	Drought	Abiotic	C
1754	27	PRJNA637522	SRR11933446	Drought	Abiotic	T
1755	27	PRJNA637522	SRR11933445	Drought	Abiotic	T
1756	27	PRJNA637522	SRR11933444	Drought	Abiotic	C
1757	27	PRJNA637522	SRR11933443	Drought	Abiotic	T
1758	27	PRJNA637522	SRR11933442	Drought	Abiotic	T
1759	27	PRJNA637522	SRR11933441	Drought	Abiotic	C
1760	27	PRJNA637522	SRR11933440	Drought	Abiotic	T
1761	27	PRJNA637522	SRR11933437	Drought	Abiotic	T
1762	27	PRJNA637522	SRR11933435	Drought	Abiotic	T
1763	27	PRJNA637522	SRR11933434	Drought	Abiotic	T
1764	27	PRJNA637522	SRR11933433	Drought	Abiotic	T
1765	27	PRJNA637522	SRR11933432	Drought	Abiotic	C
1766	27	PRJNA637522	SRR11933431	Drought	Abiotic	T
1767	27	PRJNA637522	SRR11933430	Drought	Abiotic	T
1768	27	PRJNA637522	SRR11933429	Drought	Abiotic	C
1769	27	PRJNA637522	SRR11933428	Drought	Abiotic	T
1770	27	PRJNA637522	SRR11933427	Drought	Abiotic	T
1771	27	PRJNA637522	SRR11933426	Drought	Abiotic	C
1772	27	PRJNA637522	SRR11933424	Drought	Abiotic	T
1773	27	PRJNA637522	SRR11933423	Drought	Abiotic	T
1774	27	PRJNA637522	SRR11933422	Drought	Abiotic	C
1775	27	PRJNA637522	SRR11933439	Drought	Abiotic	T
1776	27	PRJNA637522	SRR11933438	Drought	Abiotic	C
1777	27	PRJNA637522	SRR11933418	Drought	Abiotic	C
1778	27	PRJNA637522	SRR11933417	Drought	Abiotic	T
1779	27	PRJNA637522	SRR11933416	Drought	Abiotic	T
1780	27	PRJNA637522	SRR11933415	Drought	Abiotic	T
1781	27	PRJNA637522	SRR11933413	Drought	Abiotic	T
1782	27	PRJNA637522	SRR11933412	Drought	Abiotic	C
1783	27	PRJNA637522	SRR11933411	Drought	Abiotic	T
1784	27	PRJNA637522	SRR11933410	Drought	Abiotic	T
1785	27	PRJNA637522	SRR11933409	Drought	Abiotic	C
1786	27	PRJNA637522	SRR11933408	Drought	Abiotic	T
1787	27	PRJNA637522	SRR11933407	Drought	Abiotic	T
1788	27	PRJNA637522	SRR11933406	Drought	Abiotic	C
1789	27	PRJNA637522	SRR11933421	Drought	Abiotic	T
1790	27	PRJNA637522	SRR11933420	Drought	Abiotic	T
1791	27	PRJNA637522	SRR11933419	Drought	Abiotic	C
1792	27	PRJNA637522	SRR11933400	Drought	Abiotic	T
1793	27	PRJNA637522	SRR11933399	Drought	Abiotic	T
1794	27	PRJNA637522	SRR11933398	Drought	Abiotic	C
1795	27	PRJNA637522	SRR11933397	Drought	Abiotic	T
1796	27	PRJNA637522	SRR11933396	Drought	Abiotic	C
1797	27	PRJNA637522	SRR11933395	Drought	Abiotic	T
1798	27	PRJNA637522	SRR11933394	Drought	Abiotic	T
1799	27	PRJNA637522	SRR11933393	Drought	Abiotic	C
1800	27	PRJNA637522	SRR11933392	Drought	Abiotic	T
1801	27	PRJNA637522	SRR11933390	Drought	Abiotic	T
1802	27	PRJNA637522	SRR11933389	Drought	Abiotic	C
1803	27	PRJNA637522	SRR11933405	Drought	Abiotic	T
1804	27	PRJNA637522	SRR11933404	Drought	Abiotic	T
1805	27	PRJNA637522	SRR11933401	Drought	Abiotic	C
1806	27	PRJNA637522	SRR11933388	Drought	Abiotic	T
1807	27	PRJNA637522	SRR11933387	Drought	Abiotic	T
1808	27	PRJNA637522	SRR11933386	Drought	Abiotic	C
1809	27	PRJNA637522	SRR11933385	Drought	Abiotic	T
1810	27	PRJNA637522	SRR11933384	Drought	Abiotic	T
1811	27	PRJNA637522	SRR11933383	Drought	Abiotic	C
1812	27	PRJNA637522	SRR11933382	Drought	Abiotic	T
1813	27	PRJNA637522	SRR11933381	Drought	Abiotic	T
1814	27	PRJNA637522	SRR11933379	Drought	Abiotic	C
1815	27	PRJNA637522	SRR11933378	Drought	Abiotic	T
1816	27	PRJNA637522	SRR11933377	Drought	Abiotic	T
1817	27	PRJNA637522	SRR11933376	Drought	Abiotic	C
1818	27	PRJNA637522	SRR11933375	Drought	Abiotic	T
1819	27	PRJNA637522	SRR11933374	Drought	Abiotic	T
1820	27	PRJNA637522	SRR11933373	Drought	Abiotic	T
1821	27	PRJNA637522	SRR11933372	Drought	Abiotic	T
1822	27	PRJNA637522	SRR11933371	Drought	Abiotic	C
1823	27	PRJNA637522	SRR11933370	Drought	Abiotic	C
1824	27	PRJNA637522	SRR11933368	Drought	Abiotic	T
1825	27	PRJNA637522	SRR11933367	Drought	Abiotic	T
1826	27	PRJNA637522	SRR11933366	Drought	Abiotic	C
1827	27	PRJNA637522	SRR11933365	Drought	Abiotic	T
1828	27	PRJNA637522	SRR11933364	Drought	Abiotic	T
1829	27	PRJNA637522	SRR11933363	Drought	Abiotic	T
1830	27	PRJNA637522	SRR11933362	Drought	Abiotic	T
1831	27	PRJNA637522	SRR11933361	Drought	Abiotic	C
1832	27	PRJNA637522	SRR11933360	Drought	Abiotic	T
1833	27	PRJNA637522	SRR11933359	Drought	Abiotic	T
1834	27	PRJNA637522	SRR11933357	Drought	Abiotic	C
1835	27	PRJNA637522	SRR11933356	Drought	Abiotic	T
1836	27	PRJNA637522	SRR11933355	Drought	Abiotic	T
1837	27	PRJNA637522	SRR11933354	Drought	Abiotic	C
1838	27	PRJNA637522	SRR11933353	Drought	Abiotic	T
1839	27	PRJNA637522	SRR11933352	Drought	Abiotic	T
1840	27	PRJNA637522	SRR11933351	Drought	Abiotic	C
1841	27	PRJNA637522	SRR11933350	Drought	Abiotic	T
1842	27	PRJNA637522	SRR11933349	Drought	Abiotic	T
1843	27	PRJNA637522	SRR11933348	Drought	Abiotic	C
1844	27	PRJNA637522	SRR11933346	Drought	Abiotic	T
1845	27	PRJNA637522	SRR11933345	Drought	Abiotic	T
1846	27	PRJNA637522	SRR11933344	Drought	Abiotic	C
1847	27	PRJNA637522	SRR11933343	Drought	Abiotic	T
1848	27	PRJNA637522	SRR11933342	Drought	Abiotic	T
1849	27	PRJNA637522	SRR11933341	Drought	Abiotic	C
1850	27	PRJNA637522	SRR11933340	Drought	Abiotic	T
1851	27	PRJNA637522	SRR11933339	Drought	Abiotic	C
1852	27	PRJNA637522	SRR11933338	Drought	Abiotic	T
1853	27	PRJNA637522	SRR11933337	Drought	Abiotic	C
1854	27	PRJNA637522	SRR11933335	Drought	Abiotic	T
1855	27	PRJNA637522	SRR11933334	Drought	Abiotic	T
1856	27	PRJNA637522	SRR11933333	Drought	Abiotic	T
1857	27	PRJNA637522	SRR11933332	Drought	Abiotic	T
1858	27	PRJNA637522	SRR11933331	Drought	Abiotic	C
1859	27	PRJNA637522	SRR11933330	Drought	Abiotic	T
1860	27	PRJNA637522	SRR11933329	Drought	Abiotic	T
1861	27	PRJNA637522	SRR11933328	Drought	Abiotic	C
1862	27	PRJNA637522	SRR11933327	Drought	Abiotic	T
1863	27	PRJNA637522	SRR11933326	Drought	Abiotic	T
1864	27	PRJNA637522	SRR11933324	Drought	Abiotic	C
1865	27	PRJNA637522	SRR11933323	Drought	Abiotic	T
1866	27	PRJNA637522	SRR11933322	Drought	Abiotic	T
1867	27	PRJNA637522	SRR11933321	Drought	Abiotic	C
1868	27	PRJNA637522	SRR11933320	Drought	Abiotic	T
1869	27	PRJNA637522	SRR11933319	Drought	Abiotic	T
1870	27	PRJNA637522	SRR11933318	Drought	Abiotic	C
1871	27	PRJNA637522	SRR11933317	Drought	Abiotic	T
1872	27	PRJNA637522	SRR11933316	Drought	Abiotic	T
1873	27	PRJNA637522	SRR11933315	Drought	Abiotic	C
1874	27	PRJNA637522	SRR11933313	Drought	Abiotic	T
1875	27	PRJNA637522	SRR11933312	Drought	Abiotic	T
1876	27	PRJNA637522	SRR11933311	Drought	Abiotic	C
1877	27	PRJNA637522	SRR11933310	Drought	Abiotic	T
1878	27	PRJNA637522	SRR11933309	Drought	Abiotic	T
1879	27	PRJNA637522	SRR11933308	Drought	Abiotic	T
1880	27	PRJNA637522	SRR11933307	Drought	Abiotic	C
1881	27	PRJNA637522	SRR11933306	Drought	Abiotic	C
1882	27	PRJNA637522	SRR11933305	Drought	Abiotic	T
1883	27	PRJNA637522	SRR11933304	Drought	Abiotic	T
1884	27	PRJNA637522	SRR11933302	Drought	Abiotic	C
1885	27	PRJNA637522	SRR11933301	Drought	Abiotic	T
1886	27	PRJNA637522	SRR11933300	Drought	Abiotic	T
1887	27	PRJNA637522	SRR11933299	Drought	Abiotic	T
1888	27	PRJNA637522	SRR11933298	Drought	Abiotic	C
1889	27	PRJNA637522	SRR11933297	Drought	Abiotic	C
1890	27	PRJNA637522	SRR11933296	Drought	Abiotic	T
1891	27	PRJNA637522	SRR11933295	Drought	Abiotic	T
1892	27	PRJNA637522	SRR11933294	Drought	Abiotic	C
1893	27	PRJNA637522	SRR11933293	Drought	Abiotic	T
1894	27	PRJNA637522	SRR11933290	Drought	Abiotic	T
1895	27	PRJNA637522	SRR11933289	Drought	Abiotic	C
1896	27	PRJNA637522	SRR11933288	Drought	Abiotic	T
1897	27	PRJNA637522	SRR11933287	Drought	Abiotic	T
1898	27	PRJNA637522	SRR11933286	Drought	Abiotic	C
1899	27	PRJNA637522	SRR11933285	Drought	Abiotic	T
1900	27	PRJNA637522	SRR11933284	Drought	Abiotic	C
1901	27	PRJNA637522	SRR11933283	Drought	Abiotic	T
1902	27	PRJNA637522	SRR11933282	Drought	Abiotic	T
1903	27	PRJNA637522	SRR11933281	Drought	Abiotic	C
1904	27	PRJNA637522	SRR11933279	Drought	Abiotic	T
1905	27	PRJNA637522	SRR11933278	Drought	Abiotic	T
1906	27	PRJNA637522	SRR11933277	Drought	Abiotic	C
1907	27	PRJNA637522	SRR11933276	Drought	Abiotic	T
1908	27	PRJNA637522	SRR11933275	Drought	Abiotic	T
1909	27	PRJNA637522	SRR11933274	Drought	Abiotic	C
1910	27	PRJNA637522	SRR11933273	Drought	Abiotic	T
1911	27	PRJNA637522	SRR11933248	Drought	Abiotic	T
1912	27	PRJNA637522	SRR11933247	Drought	Abiotic	C
1913	27	PRJNA637522	SRR11933246	Drought	Abiotic	T
1914	27	PRJNA637522	SRR11933244	Drought	Abiotic	C
1915	27	PRJNA637522	SRR11933243	Drought	Abiotic	T
1916	27	PRJNA637522	SRR11933242	Drought	Abiotic	T
1917	27	PRJNA637522	SRR11933241	Drought	Abiotic	T
1918	27	PRJNA637522	SRR11933240	Drought	Abiotic	T
1919	27	PRJNA637522	SRR11933239	Drought	Abiotic	C
1920	27	PRJNA637522	SRR11933238	Drought	Abiotic	T
1921	27	PRJNA637522	SRR11933237	Drought	Abiotic	T
1922	27	PRJNA637522	SRR11933236	Drought	Abiotic	T
1923	27	PRJNA637522	SRR11933235	Drought	Abiotic	C
1924	27	PRJNA637522	SRR11933058	Drought	Abiotic	T
1925	27	PRJNA637522	SRR11933057	Drought	Abiotic	T
1926	27	PRJNA637522	SRR11933056	Drought	Abiotic	T
1927	27	PRJNA637522	SRR11933055	Drought	Abiotic	T
1928	27	PRJNA637522	SRR11933054	Drought	Abiotic	C
1929	27	PRJNA637522	SRR11933053	Drought	Abiotic	T
1930	27	PRJNA637522	SRR11933052	Drought	Abiotic	T
1931	27	PRJNA637522	SRR11933051	Drought	Abiotic	C
1932	27	PRJNA637522	SRR11933050	Drought	Abiotic	T
1933	27	PRJNA637522	SRR11933025	Drought	Abiotic	T
1934	27	PRJNA637522	SRR11933023	Drought	Abiotic	T
1935	27	PRJNA637522	SRR11933022	Drought	Abiotic	C
1936	27	PRJNA637522	SRR11933021	Drought	Abiotic	C
1937	27	PRJNA637522	SRR11933020	Drought	Abiotic	T
1938	27	PRJNA637522	SRR11933019	Drought	Abiotic	T
1939	27	PRJNA637522	SRR11933018	Drought	Abiotic	C
1940	27	PRJNA637522	SRR11933017	Drought	Abiotic	T
1941	27	PRJNA637522	SRR11933016	Drought	Abiotic	T
1942	27	PRJNA637522	SRR11933015	Drought	Abiotic	C
[truncated: 1,110 more rows]
