# Supplementary material for: Predictive prioritization of genes significantly associated with biotic and abiotic stresses in maize using machine learning algorithms
Source: Front Plant Sci. 2025 Jun 19;16:1611784. doi: 10.3389/fpls.2025.1611784 (PMC12222081; doi:10.3389/fpls.2025.1611784)
Supplement: Supplementary file 2 [file Table2.xlsx]

## Sheet: Supplementary Table 2
Supplementary Table 2. Confusion matrix of machine learning algorithms used with gene expression values to identify top genes significantly expressed under stress in maize
Biotic stress
Models	TP	FP	TN	FN
NB	41	50	36	8
KNN	62	8	24	41
DT	43	33	28	31
GBM	53	20	18	44
SVM	35	8	34	13
RF	48	12	18	12
PLSDA	59	25	19	39
Abiotic stress
Models	TP	FP	TN	FN
NB	83	19	158	40
KNN	55	56	185	4
DT	75	39	157	29
GBM	86	21	180	13
SVM	51	8	124	17
RF	79	23	183	15
PLSDA	67	29	169	37
Combined stress
Models	TP	FP	TN	FN
NB	55	63	134	38
KNN	64	55	145	26
DT	82	37	131	40
GBM	95	31	136	28
SVM	94	32	141	23
RF	96	22	141	31
PLSDA	81	25	133	35
