# Supplementary material for: Predictive prioritization of genes significantly associated with biotic and abiotic stresses in maize using machine learning algorithms
Source: Front Plant Sci. 2025 Jun 19;16:1611784. doi: 10.3389/fpls.2025.1611784 (PMC12222081; doi:10.3389/fpls.2025.1611784)
Supplement: Supplementary file 3 [file Table3.xlsx]

## Sheet: Supplementary Table 3
Supplementary Table 3. Genes and potential hub genes (highlighted) in Brown and Turquoise significant modules identified by weighted gene co-expression network analysis
Module	Gene	Gene significance	KME	Connectivity
Brown	Zm00001eb176680	0.592038	0.884296	13
Brown	Zm00001eb176940	0.620445	0.899192	12
Brown	Zm00001eb179190	0.672575	0.857167	11
Brown	Zm00001eb179280	0.603695	0.883927	10
Brown	Zm00001eb004630	0.626728	0.884999	9
Brown	Zm00001eb016200	0.482596	-0.754055	8
Brown	Zm00001eb018180	0.51128	0.79215	7
Brown	Zm00001eb033200	0.508165	0.831334	6
Brown	Zm00001eb038010	0.394941	0.72453	5
Brown	Zm00001eb138530	0.543973	0.834982	4
Brown	Zm00001eb146500	0.450142	0.785499	3
Brown	Zm00001eb156130	0.401887	0.743735	2
Brown	Zm00001eb001280	0.478505	0.779835	1
Brown	Zm00001eb004630	0.626728	0.884999	9
Turquoise	Zm00001eb002660	0.343781	0.566083	437
Turquoise	Zm00001eb003880	0.37813	0.651311	436
Turquoise	Zm00001eb013780	0.0363751	0.468629	435
Turquoise	Zm00001eb015730	0.422697	0.59091	434
Turquoise	Zm00001eb016660	0.338011	0.701223	433
Turquoise	Zm00001eb019590	0.556835	0.853778	432
Turquoise	Zm00001eb019620	0.307368	-0.508877	431
Turquoise	Zm00001eb021020	0.514841	0.691058	430
Turquoise	Zm00001eb022830	0.632434	0.856206	429
Turquoise	Zm00001eb024180	0.650426	0.945298	428
Turquoise	Zm00001eb027100	0.636511	0.954708	427
Turquoise	Zm00001eb030400	0.514196	0.86015	426
Turquoise	Zm00001eb037980	0.650132	0.962355	425
Turquoise	Zm00001eb038720	0.65966	0.940192	424
Turquoise	Zm00001eb040280	0.0206735	0.418018	423
Turquoise	Zm00001eb043420	0.62018	0.870042	422
Turquoise	Zm00001eb044020	0.429919	0.865313	421
Turquoise	Zm00001eb046590	0.582805	0.842131	420
Turquoise	Zm00001eb050760	0.560642	0.905638	419
Turquoise	Zm00001eb053690	0.661101	-0.98812	418
Turquoise	Zm00001eb061490	0.321319	0.599091	417
Turquoise	Zm00001eb063710	0.551402	-0.916507	416
Turquoise	Zm00001eb063720	0.404457	-0.768173	415
Turquoise	Zm00001eb066950	0.622061	0.952691	414
Turquoise	Zm00001eb068620	0.398763	0.556883	413
Turquoise	Zm00001eb071760	0.575654	-0.916641	412
Turquoise	Zm00001eb071870	0.368209	0.505504	411
Turquoise	Zm00001eb075030	0.585194	0.657911	410
Turquoise	Zm00001eb075250	0.320813	-0.79344	409
Turquoise	Zm00001eb075420	0.643588	0.978228	408
Turquoise	Zm00001eb075780	0.450029	0.592602	407
Turquoise	Zm00001eb078220	0.374677	0.44188	406
Turquoise	Zm00001eb078870	0.476696	0.811809	405
Turquoise	Zm00001eb081510	0.285223	0.437621	404
Turquoise	Zm00001eb084520	0.668005	0.932202	403
Turquoise	Zm00001eb088150	0.293508	-0.539275	402
Turquoise	Zm00001eb088840	0.171247	0.517615	401
Turquoise	Zm00001eb090610	0.429112	-0.642793	400
Turquoise	Zm00001eb090990	0.578935	0.860648	399
Turquoise	Zm00001eb096510	0.370279	-0.802877	398
Turquoise	Zm00001eb097390	0.330621	-0.609116	397
Turquoise	Zm00001eb098910	0.516902	0.801616	396
Turquoise	Zm00001eb099610	0.402094	0.605071	395
Turquoise	Zm00001eb099850	0.64876	0.961724	394
Turquoise	Zm00001eb100260	0.542934	0.776801	393
Turquoise	Zm00001eb100490	0.517739	0.519746	392
Turquoise	Zm00001eb103210	0.571194	-0.920659	391
Turquoise	Zm00001eb104430	0.374588	-0.620153	390
Turquoise	Zm00001eb109670	0.447485	-0.710024	389
Turquoise	Zm00001eb110400	0.374466	-0.795652	388
Turquoise	Zm00001eb110740	0.231124	0.434254	387
Turquoise	Zm00001eb111400	0.554619	0.676621	386
Turquoise	Zm00001eb115290	0.669419	0.936291	385
Turquoise	Zm00001eb117180	0.054568	-0.528792	384
Turquoise	Zm00001eb117220	0.588646	0.906861	383
Turquoise	Zm00001eb119820	0.355848	-0.508182	382
Turquoise	Zm00001eb124020	0.651454	0.957425	381
Turquoise	Zm00001eb124290	0.0195941	-0.404921	380
Turquoise	Zm00001eb128720	0.548708	0.743226	379
Turquoise	Zm00001eb131030	0.525992	0.674885	378
Turquoise	Zm00001eb133500	0.329987	0.418755	377
Turquoise	Zm00001eb133930	0.518275	0.859053	376
Turquoise	Zm00001eb136970	0.267298	-0.642642	375
Turquoise	Zm00001eb137800	0.580249	0.768175	374
Turquoise	Zm00001eb143050	0.654124	0.944203	373
Turquoise	Zm00001eb143200	0.441918	0.596239	372
Turquoise	Zm00001eb145370	0.518951	-0.603242	371
Turquoise	Zm00001eb146780	0.391304	0.766068	370
Turquoise	Zm00001eb148300	0.554738	0.842822	369
Turquoise	Zm00001eb150630	0.59169	0.956227	368
Turquoise	Zm00001eb151430	0.223296	0.69852	367
Turquoise	Zm00001eb151510	0.159943	0.459359	366
Turquoise	Zm00001eb154470	0.516577	0.807331	365
Turquoise	Zm00001eb154950	0.612861	0.793849	364
Turquoise	Zm00001eb156020	0.150222	0.579152	363
Turquoise	Zm00001eb156230	0.48772	0.72986	362
Turquoise	Zm00001eb156510	0.547782	0.875486	361
Turquoise	Zm00001eb157100	0.479247	0.704427	360
Turquoise	Zm00001eb164530	0.477371	0.78818	359
Turquoise	Zm00001eb165610	0.577198	0.782587	358
Turquoise	Zm00001eb166710	0.511423	-0.762685	357
Turquoise	Zm00001eb170900	0.5743	0.811289	356
Turquoise	Zm00001eb171000	0.580066	0.87775	355
Turquoise	Zm00001eb171130	0.383019	0.694821	354
Turquoise	Zm00001eb174340	0.54793	0.865136	353
Turquoise	Zm00001eb176300	0.651448	0.938932	352
Turquoise	Zm00001eb181690	0.568808	0.684973	351
Turquoise	Zm00001eb003440	0.619286	0.560052	350
Turquoise	Zm00001eb020260	0.673473	0.831312	349
Turquoise	Zm00001eb020980	0.364785	0.55729	348
Turquoise	Zm00001eb028190	0.652911	0.98751	347
Turquoise	Zm00001eb028490	0.645993	0.986018	346
Turquoise	Zm00001eb031210	0.550072	0.947501	345
Turquoise	Zm00001eb033410	0.649843	0.97877	344
Turquoise	Zm00001eb037690	0.597202	0.536212	343
Turquoise	Zm00001eb042710	0.695136	0.972933	342
Turquoise	Zm00001eb042970	0.641836	0.988443	341
Turquoise	Zm00001eb050470	0.704262	0.707124	340
Turquoise	Zm00001eb050770	0.666034	-0.990039	339
Turquoise	Zm00001eb050850	0.721404	0.879934	338
Turquoise	Zm00001eb054980	0.477976	-0.537444	337
Turquoise	Zm00001eb075230	0.701283	0.810447	336
Turquoise	Zm00001eb079740	0.532874	0.743455	335
Turquoise	Zm00001eb089070	0.641134	0.984348	334
Turquoise	Zm00001eb093590	0.710512	0.821788	333
Turquoise	Zm00001eb101050	0.716639	0.902928	332
Turquoise	Zm00001eb111990	0.725771	0.905877	331
Turquoise	Zm00001eb113530	0.644475	0.974243	330
Turquoise	Zm00001eb116880	0.298963	-0.740715	329
Turquoise	Zm00001eb124300	0.659467	0.973278	328
Turquoise	Zm00001eb129480	0.678326	0.735717	327
Turquoise	Zm00001eb131600	0.622938	0.981896	326
Turquoise	Zm00001eb138650	0.653253	0.990966	325
Turquoise	Zm00001eb154420	0.661172	0.975437	324
Turquoise	Zm00001eb155430	0.319011	-0.754679	323
Turquoise	Zm00001eb162400	0.668253	0.981577	322
Turquoise	Zm00001eb163120	0.66321	0.982232	321
Turquoise	Zm00001eb163520	0.603538	0.573303	320
Turquoise	Zm00001eb165700	0.645263	0.981705	319
Turquoise	Zm00001eb000210	0.632387	0.961266	318
Turquoise	Zm00001eb000220	0.545656	0.906575	317
Turquoise	Zm00001eb000240	0.507388	0.81412	316
Turquoise	Zm00001eb000320	0.297456	-0.494151	315
Turquoise	Zm00001eb000370	0.649537	-0.969498	314
Turquoise	Zm00001eb000380	0.650465	-0.957062	313
Turquoise	Zm00001eb000440	0.569901	-0.852996	312
Turquoise	Zm00001eb000450	0.514117	-0.773992	311
Turquoise	Zm00001eb000470	0.37669	0.716623	310
Turquoise	Zm00001eb000490	0.63052	-0.955085	309
Turquoise	Zm00001eb000500	0.392483	-0.488384	308
Turquoise	Zm00001eb000510	0.629984	0.970728	307
Turquoise	Zm00001eb000520	0.332098	0.500841	306
Turquoise	Zm00001eb000570	0.324327	0.690077	305
Turquoise	Zm00001eb000590	0.503453	0.74561	304
Turquoise	Zm00001eb000620	0.635374	0.980623	303
Turquoise	Zm00001eb000630	0.532687	-0.784131	302
Turquoise	Zm00001eb000640	0.49514	0.6787	301
Turquoise	Zm00001eb000650	0.295291	-0.502901	300
Turquoise	Zm00001eb000660	0.520773	-0.792563	299
Turquoise	Zm00001eb000670	0.402695	0.620791	298
Turquoise	Zm00001eb000680	0.270954	-0.512006	297
Turquoise	Zm00001eb000690	0.524546	0.734961	296
Turquoise	Zm00001eb000700	0.631054	-0.852446	295
Turquoise	Zm00001eb000720	0.519972	0.658174	294
Turquoise	Zm00001eb000740	0.634659	0.953442	293
Turquoise	Zm00001eb000760	0.612479	0.96861	292
Turquoise	Zm00001eb000820	0.561011	-0.775351	291
Turquoise	Zm00001eb000870	0.578141	0.783469	290
Turquoise	Zm00001eb000880	0.585419	-0.770956	289
Turquoise	Zm00001eb000890	0.43716	-0.803479	288
Turquoise	Zm00001eb000900	0.517663	-0.903704	287
Turquoise	Zm00001eb000910	0.325008	0.637326	286
Turquoise	Zm00001eb000920	0.390494	0.654614	285
Turquoise	Zm00001eb000930	0.469266	0.767578	284
Turquoise	Zm00001eb000970	0.456771	-0.856849	283
Turquoise	Zm00001eb000980	0.341821	0.522256	282
Turquoise	Zm00001eb000990	0.578187	-0.870484	281
Turquoise	Zm00001eb001000	0.515636	0.795629	280
Turquoise	Zm00001eb001010	0.305992	-0.662836	279
Turquoise	Zm00001eb001020	0.543273	0.839673	278
Turquoise	Zm00001eb001040	0.532799	0.884962	277
Turquoise	Zm00001eb001050	0.506299	0.866393	276
Turquoise	Zm00001eb001070	0.36502	0.5404	275
Turquoise	Zm00001eb001110	0.617263	-0.838168	274
Turquoise	Zm00001eb001120	0.481146	0.886738	273
Turquoise	Zm00001eb001140	0.594614	0.904487	272
Turquoise	Zm00001eb001170	0.642763	0.965608	271
Turquoise	Zm00001eb001180	0.559499	0.769088	270
Turquoise	Zm00001eb001190	0.47293	-0.836225	269
Turquoise	Zm00001eb001200	0.605512	0.93621	268
Turquoise	Zm00001eb001240	0.541977	-0.753319	267
Turquoise	Zm00001eb001260	0.453428	-0.804349	266
Turquoise	Zm00001eb001270	0.578293	0.854985	265
Turquoise	Zm00001eb001290	0.507987	0.810979	264
Turquoise	Zm00001eb001340	0.52553	-0.811226	263
Turquoise	Zm00001eb001370	0.385391	0.596333	262
Turquoise	Zm00001eb001400	0.51468	-0.723531	261
Turquoise	Zm00001eb001460	0.661468	-0.868864	260
Turquoise	Zm00001eb001470	0.193662	0.47653	259
Turquoise	Zm00001eb001490	0.279818	0.625912	258
Turquoise	Zm00001eb001510	0.460982	-0.585898	257
Turquoise	Zm00001eb001530	0.597535	0.926743	256
Turquoise	Zm00001eb001550	0.305024	0.579422	255
Turquoise	Zm00001eb001560	0.516551	-0.839339	254
Turquoise	Zm00001eb001570	0.347732	0.507273	253
Turquoise	Zm00001eb001600	0.601723	0.85254	252
Turquoise	Zm00001eb001640	0.57429	0.879954	251
Turquoise	Zm00001eb001650	0.313355	0.689847	250
Turquoise	Zm00001eb001680	0.440014	-0.454533	249
Turquoise	Zm00001eb001700	0.50837	-0.766072	248
Turquoise	Zm00001eb001770	0.618711	0.957189	247
Turquoise	Zm00001eb001780	0.579414	0.837244	246
Turquoise	Zm00001eb001830	0.574305	-0.934994	245
Turquoise	Zm00001eb001840	0.621682	0.943201	244
Turquoise	Zm00001eb001860	0.346069	-0.666423	243
Turquoise	Zm00001eb001880	0.352813	-0.549924	242
Turquoise	Zm00001eb001900	0.353403	-0.612221	241
Turquoise	Zm00001eb001920	0.401439	-0.566461	240
Turquoise	Zm00001eb001940	0.599421	0.789207	239
Turquoise	Zm00001eb001950	0.618469	0.957435	238
Turquoise	Zm00001eb001980	0.309248	0.470081	237
Turquoise	Zm00001eb002010	0.605722	-0.933265	236
Turquoise	Zm00001eb002020	0.365023	-0.557482	235
Turquoise	Zm00001eb002030	0.303939	-0.726028	234
Turquoise	Zm00001eb002040	0.655182	0.85126	233
Turquoise	Zm00001eb002090	0.371733	-0.548159	232
Turquoise	Zm00001eb002100	0.632954	0.844393	231
Turquoise	Zm00001eb002170	0.274777	-0.501658	230
Turquoise	Zm00001eb002180	0.247847	-0.458904	229
Turquoise	Zm00001eb002190	0.519409	0.927198	228
Turquoise	Zm00001eb002200	0.14107	-0.44055	227
Turquoise	Zm00001eb002220	0.0819871	-0.429055	226
Turquoise	Zm00001eb002250	0.528778	0.859082	225
Turquoise	Zm00001eb002260	0.509415	0.74332	224
Turquoise	Zm00001eb002270	0.630236	0.97929	223
Turquoise	Zm00001eb002280	0.212265	0.541922	222
Turquoise	Zm00001eb002290	0.197028	0.468125	221
Turquoise	Zm00001eb002310	0.485245	-0.737997	220
Turquoise	Zm00001eb002320	0.437599	-0.656197	219
Turquoise	Zm00001eb002380	0.535735	0.903618	218
Turquoise	Zm00001eb002390	0.624397	-0.923178	217
Turquoise	Zm00001eb002420	0.253227	0.485199	216
Turquoise	Zm00001eb002430	0.55169	0.716099	215
Turquoise	Zm00001eb002450	0.522762	0.820986	214
Turquoise	Zm00001eb002460	0.548833	0.694528	213
Turquoise	Zm00001eb002480	0.588325	0.823087	212
Turquoise	Zm00001eb002490	0.638227	0.953469	211
Turquoise	Zm00001eb002510	0.623437	0.916776	210
Turquoise	Zm00001eb002520	0.402863	-0.669071	209
Turquoise	Zm00001eb002530	0.638547	-0.956561	208
Turquoise	Zm00001eb002540	0.377996	0.577649	207
Turquoise	Zm00001eb002550	0.420861	0.7559	206
Turquoise	Zm00001eb002560	0.669113	0.956417	205
Turquoise	Zm00001eb002590	0.527951	0.525654	204
Turquoise	Zm00001eb002680	0.555799	-0.775827	203
Turquoise	Zm00001eb002690	0.367326	0.537988	202
Turquoise	Zm00001eb002700	0.435732	-0.705146	201
Turquoise	Zm00001eb002780	0.381684	-0.505248	200
Turquoise	Zm00001eb002790	0.451816	-0.677448	199
Turquoise	Zm00001eb002820	0.489899	0.755012	198
Turquoise	Zm00001eb002930	0.624449	0.925589	197
Turquoise	Zm00001eb002960	0.537177	0.707288	196
Turquoise	Zm00001eb003000	0.510592	0.81633	195
Turquoise	Zm00001eb003010	0.362799	0.6677	194
Turquoise	Zm00001eb003030	0.522402	0.919158	193
Turquoise	Zm00001eb003070	0.339797	0.476073	192
Turquoise	Zm00001eb003080	0.579482	0.638245	191
Turquoise	Zm00001eb003110	0.234886	-0.437355	190
Turquoise	Zm00001eb003120	0.506173	-0.867478	189
Turquoise	Zm00001eb003130	0.548576	0.813464	188
Turquoise	Zm00001eb003150	0.469194	0.670187	187
Turquoise	Zm00001eb003170	0.552467	0.82917	186
Turquoise	Zm00001eb003180	0.363117	-0.549317	185
Turquoise	Zm00001eb003190	0.603174	0.855189	184
Turquoise	Zm00001eb003200	0.315901	0.700691	183
Turquoise	Zm00001eb003210	0.349821	0.570026	182
Turquoise	Zm00001eb003240	0.670736	0.74509	181
Turquoise	Zm00001eb003340	0.356354	0.438653	180
Turquoise	Zm00001eb003350	0.495136	-0.726885	179
Turquoise	Zm00001eb003380	0.491405	0.70319	178
Turquoise	Zm00001eb003400	0.628223	-0.932291	177
Turquoise	Zm00001eb003440	0.619286	0.560052	176
Turquoise	Zm00001eb003460	0.268031	-0.432345	175
Turquoise	Zm00001eb003490	0.370602	-0.757357	174
Turquoise	Zm00001eb003510	0.548374	0.772798	173
Turquoise	Zm00001eb003550	0.365944	-0.678692	172
Turquoise	Zm00001eb003620	0.488883	-0.745374	171
Turquoise	Zm00001eb003650	0.410796	-0.856024	170
Turquoise	Zm00001eb003670	0.322244	-0.530952	169
Turquoise	Zm00001eb003690	0.296922	-0.589146	168
Turquoise	Zm00001eb003760	0.671857	0.905661	167
Turquoise	Zm00001eb003780	0.59611	0.968877	166
Turquoise	Zm00001eb003790	0.2842	-0.492753	165
Turquoise	Zm00001eb003800	0.325145	-0.495041	164
Turquoise	Zm00001eb003810	0.554367	0.674277	163
Turquoise	Zm00001eb003820	0.491603	0.809429	162
Turquoise	Zm00001eb003830	0.651781	0.891259	161
Turquoise	Zm00001eb003850	0.587024	0.894176	160
Turquoise	Zm00001eb003860	0.446542	-0.778413	159
Turquoise	Zm00001eb003870	0.538541	-0.802099	158
Turquoise	Zm00001eb003890	0.584482	0.890693	157
Turquoise	Zm00001eb003900	0.313981	-0.491398	156
Turquoise	Zm00001eb003930	0.618557	-0.914211	155
Turquoise	Zm00001eb003960	0.435091	-0.616914	154
Turquoise	Zm00001eb003970	0.282327	-0.480194	153
Turquoise	Zm00001eb004050	0.613025	0.970075	152
Turquoise	Zm00001eb004060	0.35722	0.555358	151
Turquoise	Zm00001eb004120	0.68937	0.877448	150
Turquoise	Zm00001eb004140	0.448974	-0.694884	149
Turquoise	Zm00001eb004160	0.198307	-0.411813	148
Turquoise	Zm00001eb004180	0.607169	-0.709919	147
Turquoise	Zm00001eb004210	0.613221	0.950219	146
Turquoise	Zm00001eb004240	0.592493	0.937976	145
Turquoise	Zm00001eb004250	0.286257	-0.437838	144
Turquoise	Zm00001eb004260	0.299448	-0.45556	143
Turquoise	Zm00001eb004290	0.690125	-0.936654	142
Turquoise	Zm00001eb004310	0.487702	0.643079	141
Turquoise	Zm00001eb004320	0.515092	-0.672335	140
Turquoise	Zm00001eb004340	0.686006	0.962948	139
Turquoise	Zm00001eb004370	0.247148	0.540333	138
Turquoise	Zm00001eb004400	0.458828	-0.744114	137
Turquoise	Zm00001eb004410	0.608768	0.960045	136
Turquoise	Zm00001eb004420	0.199293	-0.472164	135
Turquoise	Zm00001eb004430	0.480241	0.753753	134
Turquoise	Zm00001eb004440	0.666276	0.968308	133
Turquoise	Zm00001eb004450	0.31645	-0.51517	132
Turquoise	Zm00001eb004470	0.138241	-0.601753	131
Turquoise	Zm00001eb004500	0.354939	0.582884	130
Turquoise	Zm00001eb004530	0.491758	-0.751184	129
Turquoise	Zm00001eb004550	0.569929	0.810455	128
Turquoise	Zm00001eb004570	0.441994	0.777274	127
Turquoise	Zm00001eb004590	0.0915162	-0.417391	126
Turquoise	Zm00001eb004650	0.603292	-0.901286	125
Turquoise	Zm00001eb004660	0.576595	0.747906	124
Turquoise	Zm00001eb004670	0.439958	0.876899	123
Turquoise	Zm00001eb004750	0.397377	-0.511722	122
Turquoise	Zm00001eb004760	0.357302	-0.613459	121
Turquoise	Zm00001eb004790	0.658548	0.928827	120
Turquoise	Zm00001eb004990	0.63583	0.940627	119
Turquoise	Zm00001eb005000	0.583909	0.852922	118
Turquoise	Zm00001eb005020	0.610248	0.930356	117
Turquoise	Zm00001eb005030	0.56236	-0.863402	116
Turquoise	Zm00001eb005070	0.533733	0.654892	115
Turquoise	Zm00001eb005100	0.398743	-0.575164	114
Turquoise	Zm00001eb005130	0.629243	-0.946115	113
Turquoise	Zm00001eb005170	0.369962	0.448777	112
Turquoise	Zm00001eb005200	0.572533	-0.857118	111
Turquoise	Zm00001eb005220	0.291435	-0.696432	110
Turquoise	Zm00001eb005230	0.483598	0.689231	109
Turquoise	Zm00001eb005250	0.203415	-0.602255	108
Turquoise	Zm00001eb005280	0.59227	0.845224	107
Turquoise	Zm00001eb005310	0.558093	-0.842007	106
Turquoise	Zm00001eb005330	0.613131	0.980447	105
Turquoise	Zm00001eb005360	0.485381	0.707651	104
Turquoise	Zm00001eb005380	0.585084	0.959729	103
Turquoise	Zm00001eb005390	0.472292	0.830185	102
Turquoise	Zm00001eb005400	0.502012	0.795704	101
Turquoise	Zm00001eb005420	0.642906	0.975115	100
Turquoise	Zm00001eb005440	0.400584	-0.599464	99
Turquoise	Zm00001eb005460	0.668579	0.970586	98
Turquoise	Zm00001eb005480	0.409607	0.461381	97
Turquoise	Zm00001eb005510	0.29094	-0.477659	96
Turquoise	Zm00001eb005550	0.429666	-0.655717	95
Turquoise	Zm00001eb005570	0.409181	0.702057	94
Turquoise	Zm00001eb005600	0.290752	-0.533118	93
Turquoise	Zm00001eb005660	0.43454	-0.615264	92
Turquoise	Zm00001eb005670	0.591099	0.903732	91
Turquoise	Zm00001eb005690	0.570542	-0.819492	90
Turquoise	Zm00001eb005740	0.661145	-0.989517	89
Turquoise	Zm00001eb005760	0.577454	0.928405	88
Turquoise	Zm00001eb005770	0.589837	0.88254	87
Turquoise	Zm00001eb005780	0.641063	0.930247	86
Turquoise	Zm00001eb005800	0.39345	0.66113	85
Turquoise	Zm00001eb005810	0.282742	-0.464809	84
Turquoise	Zm00001eb005820	0.6086	0.92203	83
Turquoise	Zm00001eb005830	0.593152	0.933022	82
Turquoise	Zm00001eb005860	0.116455	-0.43778	81
Turquoise	Zm00001eb005900	0.509436	0.774684	80
Turquoise	Zm00001eb005920	0.568976	0.610411	79
Turquoise	Zm00001eb005930	0.495054	0.867348	78
Turquoise	Zm00001eb005950	0.629293	0.965681	77
Turquoise	Zm00001eb005970	0.358987	0.577077	76
Turquoise	Zm00001eb005980	0.164013	-0.425273	75
Turquoise	Zm00001eb006050	0.438508	-0.722193	74
Turquoise	Zm00001eb006060	0.340249	0.452595	73
Turquoise	Zm00001eb006080	0.659146	0.912595	72
Turquoise	Zm00001eb006140	0.635417	0.914645	71
Turquoise	Zm00001eb006160	0.616013	-0.937263	70
Turquoise	Zm00001eb006170	0.575895	-0.834945	69
Turquoise	Zm00001eb006190	0.30414	-0.460006	68
Turquoise	Zm00001eb006200	0.347702	-0.561327	67
Turquoise	Zm00001eb006300	0.620657	0.963227	66
Turquoise	Zm00001eb006320	0.435997	0.530846	65
Turquoise	Zm00001eb006350	0.415762	0.593863	64
Turquoise	Zm00001eb006360	0.640498	-0.941815	63
Turquoise	Zm00001eb006380	0.519489	0.775225	62
Turquoise	Zm00001eb006390	0.399382	0.67801	61
Turquoise	Zm00001eb006470	0.449389	-0.464434	60
Turquoise	Zm00001eb006480	0.587757	0.888365	59
Turquoise	Zm00001eb006510	0.431237	0.576105	58
Turquoise	Zm00001eb006530	0.594856	-0.929767	57
Turquoise	Zm00001eb006540	0.372366	-0.62305	56
Turquoise	Zm00001eb006570	0.274362	0.486289	55
Turquoise	Zm00001eb006590	0.22596	-0.523669	54
Turquoise	Zm00001eb006610	0.413923	-0.581477	53
Turquoise	Zm00001eb006620	0.381273	-0.540135	52
Turquoise	Zm00001eb006670	0.262066	-0.561946	51
Turquoise	Zm00001eb006680	0.380258	-0.802333	50
Turquoise	Zm00001eb006690	0.339508	-0.76271	49
Turquoise	Zm00001eb006720	0.576777	0.692858	48
Turquoise	Zm00001eb006730	0.282796	-0.477641	47
Turquoise	Zm00001eb006760	0.607078	0.901106	46
Turquoise	Zm00001eb006780	0.450986	-0.68297	45
Turquoise	Zm00001eb006790	0.342713	-0.550605	44
Turquoise	Zm00001eb006830	0.584268	0.922704	43
Turquoise	Zm00001eb006850	0.265811	-0.479004	42
Turquoise	Zm00001eb006860	0.466997	-0.574929	41
Turquoise	Zm00001eb006870	0.437135	0.578924	40
Turquoise	Zm00001eb006880	0.53393	0.578811	39
Turquoise	Zm00001eb006960	0.357227	-0.518475	38
Turquoise	Zm00001eb007010	0.433887	-0.722771	37
Turquoise	Zm00001eb007070	0.338847	-0.493135	36
Turquoise	Zm00001eb007080	0.339224	0.436946	35
Turquoise	Zm00001eb007090	0.60424	0.759802	34
Turquoise	Zm00001eb007100	0.565944	0.793412	33
Turquoise	Zm00001eb007130	0.633678	0.901596	32
Turquoise	Zm00001eb007140	0.313051	-0.695583	31
Turquoise	Zm00001eb007150	0.313685	0.593582	30
Turquoise	Zm00001eb007180	0.243672	0.570397	29
Turquoise	Zm00001eb007220	0.417137	-0.488606	28
Turquoise	Zm00001eb007280	0.578397	0.94293	27
Turquoise	Zm00001eb007310	0.282536	0.533752	26
Turquoise	Zm00001eb007320	0.327191	0.44171	25
Turquoise	Zm00001eb007440	0.473846	-0.705065	24
Turquoise	Zm00001eb007460	0.50845	-0.778325	23
Turquoise	Zm00001eb007470	0.474076	-0.848879	22
Turquoise	Zm00001eb007490	0.285167	0.442469	21
Turquoise	Zm00001eb007500	0.358187	0.630021	20
Turquoise	Zm00001eb007570	0.595195	0.869998	19
Turquoise	Zm00001eb007600	0.601789	0.805142	18
Turquoise	Zm00001eb007610	0.613782	0.768108	17
Turquoise	Zm00001eb007630	0.352591	-0.540953	16
Turquoise	Zm00001eb007650	0.465224	0.514191	15
Turquoise	Zm00001eb007670	0.563369	0.838394	14
Turquoise	Zm00001eb007680	0.508615	0.778922	13
Turquoise	Zm00001eb007690	0.236664	0.469896	12
Turquoise	Zm00001eb007740	0.462686	0.523365	11
Turquoise	Zm00001eb007760	0.586864	0.938667	10
Turquoise	Zm00001eb007800	0.661985	0.890653	9
Turquoise	Zm00001eb007810	0.582961	0.838376	8
Turquoise	Zm00001eb007860	0.570246	-0.908615	7
Turquoise	Zm00001eb007870	0.130287	-0.564801	6
Turquoise	Zm00001eb007900	0.443559	-0.803097	5
Turquoise	Zm00001eb007920	0.549419	-0.879701	4
Turquoise	Zm00001eb007950	0.448561	-0.663074	3
Turquoise	Zm00001eb007960	0.464263	-0.713055	2
Turquoise	Zm00001eb008070	0.674318	0.96564	1
Turquoise	Zm00001eb008080	0.564304	0.70085	0
