# Supplementary material for: Predictive prioritization of genes significantly associated with biotic and abiotic stresses in maize using machine learning algorithms
Source: Front Plant Sci. 2025 Jun 19;16:1611784. doi: 10.3389/fpls.2025.1611784 (PMC12222081; doi:10.3389/fpls.2025.1611784)
Supplement: Supplementary file 4 [file Table4.xlsx]

## Sheet: Supplementary Table 4
Supplementary Table 4. Significant GO terms (highlighted; P-value<0.001 and FDR<0.05) of genes significantly differentially expressed under biotic, abiotic and combined stress conditions
		Biotic								Abiotic								Combined
GO term	Description	Number in input list	Number in BG/Ref	p-value	FDR	Ontology		GO term	Description	Number in input list	Number in BG/Ref	p-value	FDR	Ontology		GO term	Description	Number in input list	Number in BG/Ref	p-value	FDR	Ontology
GO:166	nucleotide binding	30	4366	6.6e-05	0.0049	F		GO:97305	response to alcohol	11	484	5.2e-09	1.9e-06	P		GO:71215	cellular response to abscisic acid stimulus	9	208	3.5e-09	9.9e-07	P
GO:36094	small molecule binding	31	4492	4.4e-05	0.0049	F		GO:9737	response to abscisic acid	11	476	4.4e-09	1.9e-06	P		GO:97306	cellular response to alcohol	9	213	4.3e-09	9.9e-07	P
GO:1901265	nucleoside phosphate binding	30	4366	6.6e-05	0.0049	F		GO:9738	abscisic acid-activated signaling pathway	8	200	1.1e-08	2.7e-06	P		GO:9738	abscisic acid-activated signaling pathway	9	200	2.5e-09	9.9e-07	P
GO:8104	protein localization	8	1295	0.07	1	P		GO:71215	cellular response to abscisic acid stimulus	8	208	1.5e-08	2.7e-06	P		GO:97305	response to alcohol	10	484	3.9e-07	4.5e-05	P
GO:80090	regulation of primary metabolic process	9	4026	0.94	1	P		GO:97306	cellular response to alcohol	8	213	1.8e-08	2.7e-06	P		GO:9737	response to abscisic acid	10	476	3.4e-07	4.5e-05	P
GO:19222	regulation of metabolic process	14	4406	0.63	1	P		GO:1901700	response to oxygen-containing compound	15	1327	6.7e-08	8.1e-06	P		GO:71396	cellular response to lipid	9	362	3.5e-07	4.5e-05	P
GO:44281	small molecule metabolic process	14	2384	0.028	1	P		GO:33993	response to lipid	11	683	1.6e-07	1.7e-05	P		GO:71229	cellular response to acid chemical	9	411	9.8e-07	9.7e-05	P
GO:44283	small molecule biosynthetic process	5	866	0.17	1	P		GO:1101	response to acid chemical	12	980	7.5e-07	6.8e-05	P		GO:1101	response to acid chemical	12	980	5.6e-06	0.00048	P
GO:1901362	organic cyclic compound biosynthetic process	10	4465	0.94	1	P		GO:71396	cellular response to lipid	8	362	9.4e-07	7.6e-05	P		GO:33993	response to lipid	10	683	8.1e-06	0.00062	P
GO:71840	cellular component organization or biogenesis	11	4563	0.91	1	P		GO:71229	cellular response to acid chemical	8	411	2.4e-06	0.00017	P		GO:1901701	cellular response to oxygen-containing compound	9	574	1.4e-05	0.00096	P
GO:51716	cellular response to stimulus	10	3189	0.64	1	P		GO:70887	cellular response to chemical stimulus	13	1341	3.2e-06	0.00018	P		GO:1901700	response to oxygen-containing compound	13	1327	2.3e-05	0.0014	P
GO:44711	single-organism biosynthetic process	7	2285	0.65	1	P		GO:1901701	cellular response to oxygen-containing compound	9	574	3e-06	0.00018	P		GO:7154	cell communication	15	2255	0.00039	0.023	P
GO:70727	cellular macromolecule localization	7	992	0.05	1	P		GO:42221	response to chemical	19	2835	2.7e-06	0.00018	P		GO:23052	signaling	14	2047	0.00048	0.025	P
GO:48518	positive regulation of biological process	5	1383	0.5	1	P		GO:9657	plastid organization	7	323	5.4e-06	0.00028	P		GO:9755	hormone-mediated signaling pathway	9	974	0.00072	0.035	P
GO:48519	negative regulation of biological process	6	1164	0.2	1	P		GO:10033	response to organic substance	15	1905	6.1e-06	0.0003	P		GO:32870	cellular response to hormone stimulus	9	995	0.00083	0.038	P
GO:33036	macromolecule localization	8	1598	0.17	1	P		GO:9845	seed germination	5	123	7e-06	0.00032	P		GO:71495	cellular response to endogenous stimulus	9	1008	0.00091	0.039	P
GO:60255	regulation of macromolecule metabolic process	11	4199	0.85	1	P		GO:90351	seedling development	5	134	1e-05	0.00045	P		GO:45735	nutrient reservoir activity	6	64	2.2e-08	3.5e-06	P
GO:45184	establishment of protein localization	7	1173	0.1	1	P		GO:9719	response to endogenous stimulus	13	1590	1.9e-05	0.00079	P		GO:9725	response to hormone	11	1528	0.0014	0.055	P
GO:2001141	regulation of RNA biosynthetic process	8	3133	0.84	1	P		GO:9725	response to hormone	12	1528	6.3e-05	0.0024	P		GO:42221	response to chemical	16	2835	0.0014	0.055	P
GO:43436	oxoacid metabolic process	11	1271	0.0037	1	P		GO:9658	chloroplast organization	5	234	0.00014	0.005	P		GO:70887	cellular response to chemical stimulus	10	1341	0.0018	0.065	P
GO:10035	response to inorganic substance	5	727	0.099	1	P		GO:71310	cellular response to organic substance	10	1194	0.00017	0.0058	P		GO:9719	response to endogenous stimulus	11	1590	0.0019	0.066	P
GO:10033	response to organic substance	5	1905	0.77	1	P		GO:9755	hormone-mediated signaling pathway	9	974	0.00018	0.0059	P		GO:10033	response to organic substance	12	1905	0.0026	0.084	P
GO:55114	oxidation-reduction process	5	611	0.056	1	P		GO:32870	cellular response to hormone stimulus	9	995	0.00021	0.0066	P		GO:71310	cellular response to organic substance	9	1194	0.0029	0.09	P
GO:46483	heterocycle metabolic process	20	6986	0.82	1	P		GO:71495	cellular response to endogenous stimulus	9	1008	0.00023	0.007	P		GO:7165	signal transduction	12	2015	0.004	0.12	P
GO:44700	single organism signaling	7	2035	0.53	1	P		GO:48856	anatomical structure development	13	2239	0.00059	0.017	P		GO:44700	single organism signaling	12	2035	0.0043	0.12	P
GO:1901564	organonitrogen compound metabolic process	16	3356	0.094	1	P		GO:50896	response to stimulus	24	6107	0.00071	0.02	P		GO:50789	regulation of biological process	26	6665	0.0085	0.23	P
GO:6082	organic acid metabolic process	12	1442	0.0033	1	P		GO:6520	cellular amino acid metabolic process	6	526	0.00081	0.022	P		GO:51716	cellular response to stimulus	15	3189	0.011	0.29	P
GO:1901566	organonitrogen compound biosynthetic process	6	2399	0.82	1	P		GO:32502	developmental process	13	2354	0.00094	0.024	P		GO:50896	response to stimulus	24	6107	0.011	0.29	P
GO:19538	protein metabolic process	29	7178	0.15	1	P		GO:44767	single-organism developmental process	12	2200	0.0017	0.043	P		GO:65007	biological regulation	28	7601	0.013	0.32	P
GO:33554	cellular response to stress	5	1188	0.37	1	P		GO:51716	cellular response to stimulus	15	3189	0.0018	0.043	P		GO:50794	regulation of cellular process	23	6054	0.019	0.46	P
GO:19438	aromatic compound biosynthetic process	10	4331	0.93	1	P		GO:6996	organelle organization	13	2531	0.0018	0.043	P		GO:44767	single-organism developmental process	11	2200	0.02	0.46	P
GO:7165	signal transduction	7	2015	0.52	1	P		GO:6470	protein dephosphorylation	5	430	0.0021	0.046	P		GO:48518	positive regulation of biological process	8	1383	0.022	0.47	P
GO:9893	positive regulation of metabolic process	5	955	0.22	1	P		GO:7275	multicellular organism development	11	1941	0.002	0.046	P		GO:48522	positive regulation of cellular process	7	1116	0.021	0.47	P
GO:9891	positive regulation of biosynthetic process	5	745	0.11	1	P		GO:5488	binding	46	15407	0.00016	0.026	F		GO:1903508	positive regulation of nucleic acid-templated transcription	5	661	0.025	0.51	P
GO:6807	nitrogen compound metabolic process	31	8894	0.44	1	P		GO:43231	intracellular membrane-bounded organelle	43	14314	0.00041	0.015	C		GO:1902680	positive regulation of RNA biosynthetic process	5	661	0.025	0.51	P
GO:50789	regulation of biological process	21	6665	0.67	1	P		GO:44464	cell part	51	19115	0.00088	0.015	C		GO:51254	positive regulation of RNA metabolic process	5	683	0.028	0.56	P
GO:97659	nucleic acid-templated transcription	8	3397	0.9	1	P		GO:43229	intracellular organelle	44	15295	0.00097	0.015	C		GO:32502	developmental process	11	2354	0.031	0.58	P
GO:44267	cellular protein metabolic process	26	6475	0.18	1	P		GO:43227	membrane-bounded organelle	43	14390	0.00047	0.015	C		GO:44699	single-organism process	35	10731	0.03	0.58	P
GO:1901575	organic substance catabolic process	10	2142	0.18	1	P		GO:9570	chloroplast stroma	6	549	0.001	0.015	C		GO:10557	positive regulation of macromolecule biosynthetic process	5	721	0.034	0.61	P
GO:44265	cellular macromolecule catabolic process	6	1228	0.23	1	P		GO:9507	chloroplast	14	2671	0.00096	0.015	C		GO:45935	positive regulation of nucleobase-containing compound metabolic process	5	718	0.034	0.61	P
GO:44260	cellular macromolecule metabolic process	38	11652	0.63	1	P		GO:5623	cell	51	19115	0.00088	0.015	C		GO:10035	response to inorganic substance	5	727	0.035	0.61	P
GO:6886	intracellular protein transport	6	762	0.044	1	P		GO:9536	plastid	17	3266	0.00026	0.015	C		GO:31328	positive regulation of cellular biosynthetic process	5	736	0.037	0.62	P
GO:16043	cellular component organization	10	4029	0.88	1	P		GO:43226	organelle	44	15342	0.0011	0.015	C		GO:44763	single-organism cellular process	29	8619	0.038	0.62	P
GO:65007	biological regulation	25	7601	0.58	1	P		GO:44424	intracellular part	47	17179	0.0016	0.017	C		GO:9891	positive regulation of biosynthetic process	5	745	0.039	0.62	P
GO:1901360	organic cyclic compound metabolic process	20	7296	0.88	1	P		GO:5622	intracellular	47	17184	0.0016	0.017	C		GO:51173	positive regulation of nitrogen compound metabolic process	5	772	0.044	0.69	P
GO:18130	heterocycle biosynthetic process	10	4216	0.91	1	P		GO:5737	cytoplasm	37	12141	0.0017	0.017	C		GO:48869	cellular developmental process	5	791	0.048	0.71	P
GO:6810	transport	13	3712	0.48	1	P		GO:9532	plastid stroma	6	659	0.0025	0.024	C		GO:32501	multicellular organismal process	10	2205	0.047	0.71	P
GO:9889	regulation of biosynthetic process	9	3543	0.85	1	P		GO:44707	single-multicellular organism process	11	2050	0.0031	0.066	P		GO:9628	response to abiotic stimulus	8	1619	0.048	0.71	P
GO:44710	single-organism metabolic process	24	4726	0.022	1	P		GO:9791	post-embryonic development	8	1271	0.0047	0.098	P		GO:7275	multicellular organism development	9	1941	0.052	0.73	P
GO:50794	regulation of cellular process	18	6054	0.75	1	P		GO:32501	multicellular organismal process	11	2205	0.0053	0.11	P		GO:48856	anatomical structure development	10	2239	0.051	0.73	P
GO:6952	defense response	8	1388	0.095	1	P		GO:50789	regulation of biological process	23	6665	0.0057	0.11	P		GO:44707	single-multicellular organism process	9	2050	0.068	0.94	P
GO:6950	response to stress	13	3478	0.38	1	P		GO:9628	response to abiotic stimulus	9	1619	0.006	0.12	P		GO:10604	positive regulation of macromolecule metabolic process	5	896	0.073	0.99	P
GO:36211	protein modification process	20	4553	0.12	1	P		GO:7165	signal transduction	10	2015	0.0082	0.15	P		GO:31325	positive regulation of cellular metabolic process	5	900	0.074	0.99	P
GO:8152	metabolic process	61	17560	0.37	1	P		GO:50794	regulation of cellular process	21	6054	0.0084	0.15	P		GO:44238	primary metabolic process	34	15117	0.84	1	P
GO:34654	nucleobase-containing compound biosynthetic process	8	3976	0.96	1	P		GO:44700	single organism signaling	10	2035	0.0088	0.16	P		GO:80090	regulation of primary metabolic process	10	4026	0.55	1	P
GO:51234	establishment of localization	13	3769	0.5	1	P		GO:23052	signaling	10	2047	0.0092	0.16	P		GO:19222	regulation of metabolic process	12	4406	0.42	1	P
GO:16070	RNA metabolic process	15	5174	0.77	1	P		GO:19752	carboxylic acid metabolic process	7	1227	0.014	0.23	P		GO:1901362	organic cyclic compound biosynthetic process	12	4465	0.44	1	P
GO:44271	cellular nitrogen compound biosynthetic process	13	5649	0.96	1	P		GO:65007	biological regulation	24	7601	0.014	0.24	P		GO:71840	cellular component organization or biogenesis	11	4563	0.6	1	P
GO:46907	intracellular transport	6	1053	0.14	1	P		GO:16311	dephosphorylation	5	700	0.015	0.25	P		GO:10467	gene expression	12	6134	0.86	1	P
GO:50896	response to stimulus	21	6107	0.49	1	P		GO:43436	oxoacid metabolic process	7	1271	0.016	0.25	P		GO:48519	negative regulation of biological process	5	1164	0.16	1	P
GO:43412	macromolecule modification	21	4942	0.15	1	P		GO:7154	cell communication	10	2255	0.017	0.27	P		GO:60255	regulation of macromolecule metabolic process	11	4199	0.48	1	P
GO:6355	regulation of transcription, DNA-templated	8	3132	0.84	1	P		GO:34660	ncRNA metabolic process	5	757	0.021	0.31	P		GO:34645	cellular macromolecule biosynthetic process	12	5652	0.77	1	P
GO:10556	regulation of macromolecule biosynthetic process	8	3468	0.91	1	P		GO:48583	regulation of response to stimulus	5	778	0.023	0.34	P		GO:2001141	regulation of RNA biosynthetic process	8	3133	0.53	1	P
GO:6351	transcription, DNA-templated	8	3389	0.89	1	P		GO:48518	positive regulation of biological process	7	1383	0.024	0.35	P		GO:43436	oxoacid metabolic process	5	1271	0.21	1	P
GO:6518	peptide metabolic process	5	1716	0.69	1	P		GO:6950	response to stress	13	3478	0.025	0.35	P		GO:46483	heterocycle metabolic process	17	6986	0.59	1	P
GO:32774	RNA biosynthetic process	8	3455	0.91	1	P		GO:48522	positive regulation of cellular process	6	1116	0.028	0.39	P		GO:1901564	organonitrogen compound metabolic process	9	3356	0.46	1	P
GO:16310	phosphorylation	14	3290	0.21	1	P		GO:6082	organic acid metabolic process	7	1442	0.03	0.41	P		GO:1901566	organonitrogen compound biosynthetic process	5	2399	0.72	1	P
GO:44248	cellular catabolic process	9	1939	0.2	1	P		GO:16043	cellular component organization	14	4029	0.034	0.45	P		GO:19538	protein metabolic process	15	7178	0.82	1	P
GO:44249	cellular biosynthetic process	20	7567	0.92	1	P		GO:44763	single-organism cellular process	25	8619	0.034	0.45	P		GO:19438	aromatic compound biosynthetic process	11	4331	0.52	1	P
GO:34641	cellular nitrogen compound metabolic process	26	8266	0.69	1	P		GO:3	reproduction	7	1570	0.044	0.56	P		GO:44281	small molecule metabolic process	8	2384	0.24	1	P
GO:23052	signaling	7	2047	0.54	1	P		GO:22414	reproductive process	7	1565	0.043	0.56	P		GO:9893	positive regulation of metabolic process	5	955	0.09	1	P
GO:34645	cellular macromolecule biosynthetic process	14	5652	0.92	1	P		GO:6807	nitrogen compound metabolic process	25	8894	0.048	0.6	P		GO:6807	nitrogen compound metabolic process	22	8894	0.56	1	P
GO:7154	cell communication	7	2255	0.64	1	P		GO:6725	cellular aromatic compound metabolic process	21	7186	0.051	0.63	P		GO:97659	nucleic acid-templated transcription	9	3397	0.48	1	P
GO:44699	single-organism process	39	10731	0.3	1	P		GO:44281	small molecule metabolic process	9	2384	0.057	0.68	P		GO:44267	cellular protein metabolic process	14	6475	0.77	1	P
GO:9719	response to endogenous stimulus	5	1590	0.62	1	P		GO:90304	nucleic acid metabolic process	18	5967	0.056	0.68	P		GO:44260	cellular macromolecule metabolic process	26	11652	0.8	1	P
GO:6139	nucleobase-containing compound metabolic process	18	6677	0.88	1	P		GO:16070	RNA metabolic process	16	5174	0.06	0.7	P		GO:16043	cellular component organization	11	4029	0.42	1	P
GO:51179	localization	14	3923	0.45	1	P		GO:44702	single organism reproductive process	6	1356	0.062	0.72	P		GO:1901360	organic cyclic compound metabolic process	18	7296	0.56	1	P
GO:44765	single-organism transport	6	1523	0.4	1	P		GO:19222	regulation of metabolic process	14	4406	0.065	0.72	P		GO:18130	heterocycle biosynthetic process	11	4216	0.48	1	P
GO:6508	proteolysis	7	2010	0.52	1	P		GO:44271	cellular nitrogen compound biosynthetic process	17	5649	0.065	0.72	P		GO:6810	transport	10	3712	0.45	1	P
GO:32502	developmental process	6	2354	0.81	1	P		GO:10467	gene expression	18	6134	0.07	0.76	P		GO:9889	regulation of biosynthetic process	9	3543	0.53	1	P
GO:6996	organelle organization	7	2531	0.75	1	P		GO:46483	heterocycle metabolic process	20	6986	0.069	0.76	P		GO:44710	single-organism metabolic process	11	4726	0.65	1	P
GO:9628	response to abiotic stimulus	6	1619	0.46	1	P		GO:31323	regulation of cellular metabolic process	13	4114	0.077	0.83	P		GO:6950	response to stress	9	3478	0.5	1	P
GO:9987	cellular process	62	18751	0.62	1	P		GO:71840	cellular component organization or biogenesis	14	4563	0.082	0.84	P		GO:36211	protein modification process	11	4553	0.59	1	P
GO:6725	cellular aromatic compound metabolic process	20	7186	0.86	1	P		GO:1901564	organonitrogen compound metabolic process	11	3356	0.083	0.84	P		GO:8152	metabolic process	43	17560	0.62	1	P
GO:1903506	regulation of nucleic acid-templated transcription	8	3133	0.84	1	P		GO:44699	single-organism process	28	10731	0.083	0.84	P		GO:34654	nucleobase-containing compound biosynthetic process	10	3976	0.54	1	P
GO:1101	response to acid chemical	6	980	0.11	1	P		GO:6139	nucleobase-containing compound metabolic process	19	6677	0.081	0.84	P		GO:51234	establishment of localization	10	3769	0.47	1	P
GO:55085	transmembrane transport	6	1804	0.57	1	P		GO:3006	developmental process involved in reproduction	5	1145	0.089	0.89	P		GO:16070	RNA metabolic process	11	5174	0.76	1	P
GO:43603	cellular amide metabolic process	5	1806	0.73	1	P		GO:15031	protein transport	5	1158	0.093	0.91	P		GO:44271	cellular nitrogen compound biosynthetic process	14	5649	0.56	1	P
GO:9725	response to hormone	5	1528	0.59	1	P		GO:45184	establishment of protein localization	5	1173	0.096	0.94	P		GO:43412	macromolecule modification	11	4942	0.71	1	P
GO:1901135	carbohydrate derivative metabolic process	5	1054	0.28	1	P		GO:33554	cellular response to stress	5	1188	0.1	0.95	P		GO:6355	regulation of transcription, DNA-templated	8	3132	0.53	1	P
GO:51252	regulation of RNA metabolic process	8	3211	0.86	1	P		GO:1901360	organic cyclic compound metabolic process	20	7296	0.1	0.95	P		GO:10556	regulation of macromolecule biosynthetic process	9	3468	0.5	1	P
GO:43170	macromolecule metabolic process	41	12655	0.65	1	P		GO:80090	regulation of primary metabolic process	11	4026	0.21	1	P		GO:6351	transcription, DNA-templated	9	3389	0.47	1	P
GO:33365	protein localization to organelle	5	514	0.03	1	P		GO:8104	protein localization	5	1295	0.13	1	P		GO:32774	RNA biosynthetic process	9	3455	0.5	1	P
GO:31326	regulation of cellular biosynthetic process	8	3524	0.92	1	P		GO:1901362	organic cyclic compound biosynthetic process	12	4465	0.21	1	P		GO:16310	phosphorylation	9	3290	0.44	1	P
GO:31323	regulation of cellular metabolic process	11	4114	0.83	1	P		GO:43603	cellular amide metabolic process	5	1806	0.32	1	P		GO:9791	post-embryonic development	5	1271	0.21	1	P
GO:19752	carboxylic acid metabolic process	10	1227	0.0084	1	P		GO:43043	peptide biosynthetic process	5	1536	0.21	1	P		GO:44249	cellular biosynthetic process	19	7567	0.53	1	P
GO:90304	nucleic acid metabolic process	16	5967	0.87	1	P		GO:33036	macromolecule localization	5	1598	0.24	1	P		GO:34641	cellular nitrogen compound metabolic process	19	8266	0.7	1	P
GO:6520	cellular amino acid metabolic process	5	526	0.033	1	P		GO:60255	regulation of macromolecule metabolic process	12	4199	0.15	1	P		GO:6139	nucleobase-containing compound metabolic process	15	6677	0.72	1	P
GO:2000112	regulation of cellular macromolecule biosynthetic process	8	3461	0.91	1	P		GO:2001141	regulation of RNA biosynthetic process	8	3133	0.32	1	P		GO:6996	organelle organization	6	2531	0.61	1	P
GO:71704	organic substance metabolic process	56	16022	0.36	1	P		GO:1901566	organonitrogen compound biosynthetic process	8	2399	0.12	1	P		GO:9987	cellular process	45	18751	0.71	1	P
GO:10467	gene expression	17	6134	0.84	1	P		GO:19538	protein metabolic process	13	7178	0.76	1	P		GO:6725	cellular aromatic compound metabolic process	18	7186	0.53	1	P
GO:71702	organic substance transport	9	1955	0.21	1	P		GO:19438	aromatic compound biosynthetic process	12	4331	0.18	1	P		GO:1903506	regulation of nucleic acid-templated transcription	8	3133	0.53	1	P
GO:10468	regulation of gene expression	11	3687	0.71	1	P		GO:34645	cellular macromolecule biosynthetic process	16	5652	0.11	1	P		GO:9058	biosynthetic process	19	7939	0.62	1	P
GO:6468	protein phosphorylation	13	1924	0.012	1	P		GO:97659	nucleic acid-templated transcription	10	3397	0.16	1	P		GO:55085	transmembrane transport	8	1804	0.08	1	P
GO:1901576	organic substance biosynthetic process	20	7702	0.93	1	P		GO:44267	cellular protein metabolic process	12	6475	0.72	1	P		GO:6082	organic acid metabolic process	5	1442	0.29	1	P
GO:19219	regulation of nucleobase-containing compound metabolic process	8	3317	0.88	1	P		GO:44260	cellular macromolecule metabolic process	25	11652	0.46	1	P		GO:51252	regulation of RNA metabolic process	8	3211	0.55	1	P
GO:34613	cellular protein localization	7	959	0.043	1	P		GO:18130	heterocycle biosynthetic process	11	4216	0.25	1	P		GO:43170	macromolecule metabolic process	27	12655	0.88	1	P
GO:6464	cellular protein modification process	20	4553	0.12	1	P		GO:6810	transport	7	3712	0.66	1	P		GO:31326	regulation of cellular biosynthetic process	9	3524	0.52	1	P
GO:44767	single-organism developmental process	6	2200	0.76	1	P		GO:9889	regulation of biosynthetic process	10	3543	0.19	1	P		GO:31323	regulation of cellular metabolic process	11	4114	0.45	1	P
GO:9058	biosynthetic process	21	7939	0.92	1	P		GO:44710	single-organism metabolic process	12	4726	0.27	1	P		GO:19752	carboxylic acid metabolic process	5	1227	0.19	1	P
GO:9059	macromolecule biosynthetic process	14	5781	0.94	1	P		GO:43412	macromolecule modification	6	4942	0.96	1	P		GO:90304	nucleic acid metabolic process	13	5967	0.75	1	P
GO:44763	single-organism cellular process	34	8619	0.15	1	P		GO:36211	protein modification process	6	4553	0.93	1	P		GO:2000112	regulation of cellular macromolecule biosynthetic process	9	3461	0.5	1	P
GO:51171	regulation of nitrogen compound metabolic process	10	3597	0.78	1	P		GO:8152	metabolic process	41	17560	0.14	1	P		GO:71704	organic substance metabolic process	38	16022	0.72	1	P
GO:51649	establishment of localization in cell	6	1106	0.17	1	P		GO:34654	nucleobase-containing compound biosynthetic process	11	3976	0.2	1	P		GO:71702	organic substance transport	8	1955	0.11	1	P
GO:42221	response to chemical	8	2835	0.75	1	P		GO:51234	establishment of localization	7	3769	0.68	1	P		GO:10468	regulation of gene expression	10	3687	0.44	1	P
GO:9056	catabolic process	10	2337	0.26	1	P		GO:44238	primary metabolic process	35	15117	0.21	1	P		GO:6468	protein phosphorylation	6	1924	0.35	1	P
GO:9057	macromolecule catabolic process	6	1452	0.36	1	P		GO:6355	regulation of transcription, DNA-templated	8	3132	0.32	1	P		GO:1901576	organic substance biosynthetic process	17	7702	0.76	1	P
GO:1902578	single-organism localization	6	1632	0.47	1	P		GO:10556	regulation of macromolecule biosynthetic process	10	3468	0.18	1	P		GO:19219	regulation of nucleobase-containing compound metabolic process	8	3317	0.59	1	P
GO:51641	cellular localization	7	1281	0.14	1	P		GO:6351	transcription, DNA-templated	10	3389	0.16	1	P		GO:6464	cellular protein modification process	11	4553	0.59	1	P
GO:1901700	response to oxygen-containing compound	6	1327	0.29	1	P		GO:6518	peptide metabolic process	5	1716	0.28	1	P		GO:44765	single-organism transport	6	1523	0.18	1	P
GO:44238	primary metabolic process	49	15117	0.67	1	P		GO:32774	RNA biosynthetic process	10	3455	0.17	1	P		GO:9059	macromolecule biosynthetic process	12	5781	0.8	1	P
GO:5975	carbohydrate metabolic process	6	1717	0.52	1	P		GO:44249	cellular biosynthetic process	19	7567	0.2	1	P		GO:51171	regulation of nitrogen compound metabolic process	9	3597	0.55	1	P
GO:48856	anatomical structure development	5	2239	0.88	1	P		GO:34641	cellular nitrogen compound metabolic process	21	8266	0.17	1	P		GO:51179	localization	10	3923	0.52	1	P
GO:44237	cellular metabolic process	55	15660	0.35	1	P		GO:9987	cellular process	42	18751	0.24	1	P		GO:1902578	single-organism localization	6	1632	0.22	1	P
GO:6796	phosphate-containing compound metabolic process	18	4431	0.22	1	P		GO:1903506	regulation of nucleic acid-templated transcription	8	3133	0.32	1	P		GO:5975	carbohydrate metabolic process	5	1717	0.43	1	P
GO:6793	phosphorus metabolic process	18	4464	0.23	1	P		GO:43604	amide biosynthetic process	5	1600	0.24	1	P		GO:44237	cellular metabolic process	40	15660	0.45	1	P
GO:15031	protein transport	7	1158	0.095	1	P		GO:51252	regulation of RNA metabolic process	9	3211	0.22	1	P		GO:6796	phosphate-containing compound metabolic process	14	4431	0.21	1	P
GO:4672	protein kinase activity	13	1627	0.0032	0.052	F		GO:43170	macromolecule metabolic process	26	12655	0.58	1	P		GO:6793	phosphorus metabolic process	14	4464	0.21	1	P
GO:97367	carbohydrate derivative binding	24	3966	0.0026	0.052	F		GO:48731	system development	5	1529	0.21	1	P		GO:43169	cation binding	15	4503	0.14	1	F
GO:32549	ribonucleoside binding	23	3859	0.004	0.052	F		GO:31326	regulation of cellular biosynthetic process	10	3524	0.19	1	P		GO:1901363	heterocyclic compound binding	26	10711	0.61	1	F
GO:17076	purine nucleotide binding	24	3897	0.0021	0.052	F		GO:2000112	regulation of cellular macromolecule biosynthetic process	10	3461	0.18	1	P		GO:166	nucleotide binding	16	4366	0.069	1	F
GO:3824	catalytic activity	65	15141	0.0025	0.052	F		GO:71704	organic substance metabolic process	38	16022	0.13	1	P		GO:16740	transferase activity	14	7554	0.93	1	F
GO:16773	phosphotransferase activity, alcohol group as acceptor	15	1963	0.0023	0.052	F		GO:71702	organic substance transport	5	1955	0.38	1	P		GO:46872	metal ion binding	14	4486	0.22	1	F
GO:32555	purine ribonucleotide binding	23	3866	0.0041	0.052	F		GO:10468	regulation of gene expression	11	3687	0.14	1	P		GO:4672	protein kinase activity	5	1627	0.38	1	F
GO:32550	purine ribonucleoside binding	23	3851	0.0039	0.052	F		GO:1901576	organic substance biosynthetic process	20	7702	0.15	1	P		GO:97367	carbohydrate derivative binding	15	3966	0.063	1	F
GO:32553	ribonucleotide binding	24	3912	0.0022	0.052	F		GO:19219	regulation of nucleobase-containing compound metabolic process	9	3317	0.25	1	P		GO:5488	binding	39	15407	0.49	1	F
GO:35639	purine ribonucleoside triphosphate binding	23	3827	0.0036	0.052	F		GO:6464	cellular protein modification process	6	4553	0.93	1	P		GO:3676	nucleic acid binding	11	6390	0.94	1	F
GO:52689	carboxylic ester hydrolase activity	5	266	0.0022	0.052	F		GO:9058	biosynthetic process	20	7939	0.19	1	P		GO:3677	DNA binding	7	3621	0.81	1	F
GO:5509	calcium ion binding	6	435	0.0037	0.052	F		GO:9059	macromolecule biosynthetic process	16	5781	0.13	1	P		GO:32549	ribonucleoside binding	13	3859	0.16	1	F
GO:1883	purine nucleoside binding	23	3852	0.0039	0.052	F		GO:51171	regulation of nitrogen compound metabolic process	10	3597	0.21	1	P		GO:17076	purine nucleotide binding	14	3897	0.099	1	F
GO:1882	nucleoside binding	23	3860	0.004	0.052	F		GO:9056	catabolic process	6	2337	0.36	1	P		GO:5524	ATP binding	12	3426	0.14	1	F
GO:43168	anion binding	5	312	0.0043	0.052	F		GO:51179	localization	8	3923	0.58	1	P		GO:16787	hydrolase activity	13	5337	0.58	1	F
GO:48037	cofactor binding	7	631	0.0056	0.064	F		GO:51641	cellular localization	5	1281	0.13	1	P		GO:16301	kinase activity	8	2843	0.41	1	F
GO:30554	adenyl nucleotide binding	21	3509	0.0058	0.064	F		GO:44237	cellular metabolic process	36	15660	0.22	1	P		GO:43565	sequence-specific DNA binding	7	1198	0.03	1	F
GO:5524	ATP binding	20	3426	0.0094	0.098	F		GO:6796	phosphate-containing compound metabolic process	7	4431	0.83	1	P		GO:3824	catalytic activity	32	15141	0.93	1	F
GO:16740	transferase activity	36	7554	0.011	0.11	F		GO:6793	phosphorus metabolic process	7	4464	0.84	1	P		GO:36094	small molecule binding	16	4492	0.085	1	F
GO:32559	adenyl ribonucleotide binding	20	3478	0.011	0.11	F		GO:6412	translation	5	1513	0.21	1	P		GO:22892	substrate-specific transporter activity	5	1205	0.18	1	F
GO:5525	GTP binding	5	413	0.013	0.12	F		GO:1901363	heterocyclic compound binding	34	10711	0.0016	0.053	F		GO:16773	phosphotransferase activity, alcohol group as acceptor	7	1963	0.22	1	F
GO:32561	guanyl ribonucleotide binding	5	424	0.015	0.13	F		GO:16887	ATPase activity	5	393	0.0014	0.053	F		GO:16772	transferase activity, transferring phosphorus-containing groups	8	3342	0.6	1	F
GO:19001	guanyl nucleotide binding	5	429	0.015	0.13	F		GO:42623	ATPase activity, coupled	5	362	0.00098	0.053	F		GO:32559	adenyl ribonucleotide binding	12	3478	0.15	1	F
GO:16788	hydrolase activity, acting on ester bonds	10	1463	0.025	0.21	F		GO:97159	organic cyclic compound binding	34	10739	0.0017	0.053	F		GO:32555	purine ribonucleotide binding	14	3866	0.095	1	F
GO:5488	binding	61	15407	0.036	0.28	F		GO:166	nucleotide binding	18	4366	0.0026	0.059	F		GO:32550	purine ribonucleoside binding	13	3851	0.16	1	F
GO:16301	kinase activity	15	2843	0.052	0.4	F		GO:1901265	nucleoside phosphate binding	18	4366	0.0026	0.059	F		GO:32553	ribonucleotide binding	14	3912	0.1	1	F
GO:16757	transferase activity, transferring glycosyl groups	7	1062	0.067	0.49	F		GO:36094	small molecule binding	18	4492	0.0035	0.071	F		GO:35639	purine ribonucleoside triphosphate binding	14	3827	0.089	1	F
GO:16787	hydrolase activity	24	5337	0.076	0.53	F		GO:35639	purine ribonucleoside triphosphate binding	15	3827	0.01	0.17	F		GO:43167	ion binding	16	4740	0.12	1	F
GO:1901363	heterocyclic compound binding	43	10711	0.085	0.58	F		GO:17076	purine nucleotide binding	15	3897	0.012	0.17	F		GO:5215	transporter activity	7	1717	0.14	1	F
GO:97159	organic cyclic compound binding	43	10739	0.088	0.59	F		GO:32555	purine ribonucleotide binding	15	3866	0.011	0.17	F		GO:30554	adenyl nucleotide binding	12	3509	0.16	1	F
GO:16772	transferase activity, transferring phosphorus-containing groups	16	3342	0.091	0.59	F		GO:32553	ribonucleotide binding	15	3912	0.012	0.17	F		GO:1071	nucleic acid binding transcription factor activity	8	1686	0.058	1	F
GO:16874	ligase activity	6	953	0.1	0.64	F		GO:97367	carbohydrate derivative binding	15	3966	0.014	0.17	F		GO:5515	protein binding	11	3880	0.37	1	F
GO:43167	ion binding	21	4740	0.11	0.65	F		GO:32549	ribonucleoside binding	14	3859	0.025	0.21	F		GO:97159	organic cyclic compound binding	26	10739	0.61	1	F
GO:16818	hydrolase activity, acting on acid anhydrides, in phosphorus-containing anhydrides	5	1266	0.42	1	F		GO:5524	ATP binding	13	3426	0.022	0.21	F		GO:1883	purine nucleoside binding	13	3852	0.16	1	F
GO:16817	hydrolase activity, acting on acid anhydrides	5	1269	0.42	1	F		GO:32559	adenyl ribonucleotide binding	13	3478	0.025	0.21	F		GO:1882	nucleoside binding	13	3860	0.16	1	F
GO:3676	nucleic acid binding	13	6390	0.99	1	F		GO:32550	purine ribonucleoside binding	14	3851	0.024	0.21	F		GO:22857	transmembrane transporter activity	6	1602	0.21	1	F
GO:3677	DNA binding	6	3621	0.99	1	F		GO:1883	purine nucleoside binding	14	3852	0.024	0.21	F		GO:1901265	nucleoside phosphate binding	16	4366	0.069	1	F
GO:43169	cation binding	17	4503	0.34	1	F		GO:1882	nucleoside binding	14	3860	0.025	0.21	F		GO:3700	transcription factor activity, sequence-specific DNA binding	8	1686	0.058	1	F
GO:8233	peptidase activity	6	1120	0.18	1	F		GO:30554	adenyl nucleotide binding	13	3509	0.026	0.21	F		GO:9941	chloroplast envelope	6	546	0.0025	0.16	C
GO:16491	oxidoreductase activity	8	2651	0.67	1	F		GO:43167	ion binding	16	4740	0.03	0.23	F		GO:44435	plastid part	10	1452	0.0032	0.16	C
GO:46872	metal ion binding	17	4486	0.33	1	F		GO:3677	DNA binding	13	3621	0.033	0.24	F		GO:44434	chloroplast part	9	1236	0.0036	0.16	C
GO:3723	RNA binding	7	2431	0.72	1	F		GO:17111	nucleoside-triphosphatase activity	6	1168	0.034	0.24	F		GO:9526	plastid envelope	6	664	0.0064	0.17	C
GO:5515	protein binding	7	3880	0.98	1	F		GO:16818	hydrolase activity, acting on acid anhydrides, in phosphorus-containing anhydrides	6	1266	0.047	0.3	F		GO:9536	plastid	16	3266	0.0059	0.17	C
GO:17111	nucleoside-triphosphatase activity	5	1168	0.36	1	F		GO:16817	hydrolase activity, acting on acid anhydrides	6	1269	0.048	0.3	F		GO:9507	chloroplast	13	2671	0.014	0.31	C
GO:70011	peptidase activity, acting on L-amino acid peptides	5	926	0.2	1	F		GO:16462	pyrophosphatase activity	6	1261	0.047	0.3	F		GO:43231	intracellular membrane-bounded organelle	45	14314	0.018	0.33	C
GO:16462	pyrophosphatase activity	5	1261	0.42	1	F		GO:1071	nucleic acid binding transcription factor activity	7	1686	0.06	0.34	F		GO:43227	membrane-bounded organelle	45	14390	0.02	0.33	C
GO:31224	intrinsic component of membrane	46	13901	0.59	1	C		GO:3700	transcription factor activity, sequence-specific DNA binding	7	1686	0.06	0.34	F		GO:44444	cytoplasmic part	32	9653	0.033	0.43	C
GO:16021	integral component of membrane	46	13850	0.58	1	C		GO:43169	cation binding	14	4503	0.075	0.41	F		GO:5783	endoplasmic reticulum	7	1212	0.031	0.43	C
GO:16020	membrane	53	15994	0.59	1	C		GO:3676	nucleic acid binding	18	6390	0.097	0.52	F		GO:31975	envelope	7	1340	0.05	0.49	C
GO:43234	protein complex	6	3657	0.99	1	C		GO:16787	hydrolase activity	15	5337	0.13	0.65	F		GO:31967	organelle envelope	7	1340	0.05	0.49	C
GO:5829	cytosol	13	2285	0.042	1	C		GO:46872	metal ion binding	13	4486	0.13	0.65	F		GO:5737	cytoplasm	38	12141	0.042	0.49	C
GO:43231	intracellular membrane-bounded organelle	39	14314	0.97	1	C		GO:16491	oxidoreductase activity	8	2651	0.18	0.88	F		GO:43229	intracellular organelle	45	15295	0.064	0.56	C
GO:44424	intracellular part	51	17179	0.93	1	C		GO:16788	hydrolase activity, acting on ester bonds	5	1463	0.19	0.88	F		GO:9579	thylakoid	5	880	0.069	0.56	C
GO:44422	organelle part	12	6725	1	1	C		GO:16740	transferase activity	6	7554	1	1	F		GO:43226	organelle	45	15342	0.068	0.56	C
GO:43229	intracellular organelle	42	15295	0.98	1	C		GO:3824	catalytic activity	31	15141	0.59	1	F		GO:44424	intracellular part	49	17179	0.084	0.61	C
GO:5622	intracellular	51	17184	0.93	1	C		GO:3723	RNA binding	5	2431	0.58	1	F		GO:5622	intracellular	49	17184	0.084	0.61	C
GO:43227	membrane-bounded organelle	39	14390	0.98	1	C		GO:5515	protein binding	6	3880	0.83	1	F		GO:5829	cytosol	9	2285	0.11	0.78	C
GO:12505	endomembrane system	5	2939	0.97	1	C		GO:44444	cytoplasmic part	30	9653	0.0057	0.051	C		GO:5634	nucleus	23	7283	0.12	0.78	C
GO:44425	membrane part	47	14374	0.64	1	C		GO:5634	nucleus	22	7283	0.032	0.27	C		GO:44464	cell part	52	19115	0.17	0.98	C
GO:44446	intracellular organelle part	12	6432	1	1	C		GO:44434	chloroplast part	6	1236	0.043	0.33	C		GO:5623	cell	52	19115	0.17	0.98	C
GO:44444	cytoplasmic part	34	9653	0.4	1	C		GO:5829	cytosol	9	2285	0.045	0.33	C		GO:31224	intrinsic component of membrane	30	13901	0.89	1	C
GO:5886	plasma membrane	13	2996	0.2	1	C		GO:44435	plastid part	6	1452	0.08	0.56	C		GO:16021	integral component of membrane	30	13850	0.88	1	C
GO:31090	organelle membrane	6	2174	0.75	1	C		GO:31224	intrinsic component of membrane	27	13901	0.73	1	C		GO:16020	membrane	44	15994	0.19	1	C
GO:5634	nucleus	14	7283	1	1	C		GO:16020	membrane	32	15994	0.67	1	C		GO:44422	organelle part	16	6725	0.63	1	C
GO:5737	cytoplasm	43	12141	0.36	1	C		GO:43234	protein complex	7	3657	0.65	1	C		GO:12505	endomembrane system	10	2939	0.19	1	C
GO:5739	mitochondrion	7	1621	0.3	1	C		GO:44422	organelle part	16	6725	0.31	1	C		GO:44425	membrane part	36	14374	0.53	1	C
GO:9507	chloroplast	10	2671	0.41	1	C		GO:43232	intracellular non-membrane-bounded organelle	6	2832	0.54	1	C		GO:5886	plasma membrane	9	2996	0.33	1	C
GO:32991	macromolecular complex	8	5189	1	1	C		GO:12505	endomembrane system	6	2939	0.58	1	C		GO:32991	macromolecular complex	5	5189	1	1	C
GO:44464	cell part	57	19115	0.95	1	C		GO:44425	membrane part	28	14374	0.73	1	C		GO:71944	cell periphery	11	3717	0.32	1	C
GO:5623	cell	57	19115	0.95	1	C		GO:44446	intracellular organelle part	15	6432	0.35	1	C		GO:44446	intracellular organelle part	16	6432	0.55	1	C
GO:71944	cell periphery	15	3717	0.26	1	C		GO:43228	non-membrane-bounded organelle	6	2833	0.54	1	C
GO:9536	plastid	14	3266	0.2	1	C		GO:16021	integral component of membrane	27	13850	0.72	1	C
GO:43226	organelle	42	15342	0.98	1	C		GO:71944	cell periphery	9	3717	0.36	1	C
GO:5576	extracellular region	6	1258	0.25	1	C		GO:5886	plasma membrane	5	2996	0.76	1	C
								GO:32991	macromolecular complex	7	5189	0.93	1	C
