# Supplementary material for: Predictive prioritization of genes significantly associated with biotic and abiotic stresses in maize using machine learning algorithms
Source: Front Plant Sci. 2025 Jun 19;16:1611784. doi: 10.3389/fpls.2025.1611784 (PMC12222081; doi:10.3389/fpls.2025.1611784)
Supplement: Supplementary file 5 [file Table5.xlsx]

## Sheet: Supplementary Table 5
Supplementary Table 5 . Biological process and pathway enrichment of the top significant genes predicted for biotic, abiotic and combined stress conditions in maize
	Combined						Abiotic						Biotic
Annotation Cluster 1	Enrichment Score: 7.01	Count	P-value	Benjamini		Annotation Cluster 1	Enrichment Score: 2.48	Count	P-value	Benjamini		Annotation Cluster 1	Enrichment Score: 2.03	Count	P-value	Benjamini
INTERPRO	Zein	6	5.3e-09	1.2e-06		GOTERM_BP_DIRECT	abscisic acid-activated signaling pathway	4	0.00048	0.04		UP_SEQ_FEATURE	DOMAIN:EF-hand	5	0.0029	0.28
GOTERM_MF_DIRECT	nutrient reservoir activity	6	8e-08	7.6e-06		UP_KW_BIOLOGICAL_PROCESS	Abscisic acid signaling pathway	3	0.0061	0.12		INTERPRO	EF_Hand_1_Ca_BS	5	0.003	0.67
UP_KW_MOLECULAR_FUNCTION	Seed storage protein	6	1.6e-07	2e-06		KEGG_PATHWAY	Plant hormone signal transduction	7	0.012	0.18		INTERPRO	EF_hand_dom	5	0.004	0.67
UP_KW_MOLECULAR_FUNCTION	Storage protein	6	1.6e-07	2e-06		Annotation Cluster 2	Enrichment Score: 2.3	Count	P-value	Benjamini		SMART	EFh	5	0.0045	0.2
INTERPRO	Seed_Storage_Prolamin	4	7.9e-07	8.6e-05		GOTERM_MF_DIRECT	cation binding	4	0.0001	0.0079		INTERPRO	EF-hand-dom_pair	5	0.0063	0.7
Annotation Cluster 2	Enrichment Score: 1.99	Count	P-value	Benjamini		INTERPRO	PP2C_BS	4	0.00024	0.058		GOTERM_MF_DIRECT	calcium ion binding	6	0.0092	1
GOTERM_MF_DIRECT	cation binding	4	0.00019	0.0091		KEGG_PATHWAY	MAPK signaling pathway - plant	6	0.00097	0.028		UP_KW_DOMAIN	Repeat	13	0.025	0.27
INTERPRO	PP2C_BS	4	0.00043	0.019		INTERPRO	PP2C	4	0.0016	0.1		UP_KW_LIGAND	Calcium	5	0.24	1
KEGG_PATHWAY	Plant hormone signal transduction	8	0.0013	0.044		GOTERM_BP_DIRECT	protein dephosphorylation	4	0.0017	0.07		Annotation Cluster 2	Enrichment Score: 1.11	Count	P-value	Benjamini
GOTERM_BP_DIRECT	protein dephosphorylation	4	0.0023	0.056		GOTERM_MF_DIRECT	myosin phosphatase activity	4	0.002	0.045		INTERPRO	Small_GTP-bd_dom	3	0.067	1
INTERPRO	PP2C	4	0.0029	0.091		GOTERM_MF_DIRECT	protein serine/threonine phosphatase activity	4	0.0048	0.061		GOTERM_MF_DIRECT	GTP binding	5	0.069	1
GOTERM_MF_DIRECT	myosin phosphatase activity	4	0.0036	0.11		INTERPRO	PPM-type_phosphatase-like_dom	4	0.0049	0.1		SMART	RAB	3	0.077	1
KEGG_PATHWAY	MAPK signaling pathway - plant	5	0.0048	0.081		UP_SEQ_FEATURE	DOMAIN:PPM-type phosphatase	4	0.0052	0.19		GOTERM_MF_DIRECT	GTPase activity	4	0.1	1
SMART	PP2Cc	4	0.0083	0.15		SMART	PP2Cc	4	0.0058	0.071		Annotation Cluster 3	Enrichment Score: 0.91	Count	P-value	Benjamini
UP_SEQ_FEATURE	DOMAIN:PPM-type phosphatase	4	0.0085	0.19		INTERPRO	PPM-type-like_dom_sf	4	0.0064	0.12		GOTERM_CC_DIRECT	chloroplast	6	0.062	0.9
GOTERM_MF_DIRECT	protein serine/threonine phosphatase activity	4	0.0086	0.2		KEGG_PATHWAY	Plant hormone signal transduction	7	0.012	0.18		UP_KW_CELLULAR_COMPONENT	Chloroplast	4	0.15	1
INTERPRO	PPM-type_phosphatase-like_dom	4	0.0086	0.21		UP_KW_LIGAND	Manganese	4	0.09	0.63		UP_KW_CELLULAR_COMPONENT	Plastid	4	0.2	1
INTERPRO	PPM-type-like_dom_sf	4	0.011	0.22		GOTERM_CC_DIRECT	cytosol	5	0.11	0.97		Annotation Cluster 4	Enrichment Score: 0.8	Count	P-value	Benjamini
GOTERM_CC_DIRECT	cytosol	6	0.058	0.84		UP_KW_MOLECULAR_FUNCTION	Hydrolase	8	0.52	1		INTERPRO	AAA+_ATPase	4	0.083	1
UP_KW_LIGAND	Manganese	4	0.1	1		Annotation Cluster 3	Enrichment Score: 2.08	Count	P-value	Benjamini		INTERPRO	P-loop_NTPase	9	0.11	1
GOTERM_MF_DIRECT	metal ion binding	9	0.16	1		KEGG_PATHWAY	MAPK signaling pathway - plant	6	0.00097	0.028		SMART	AAA	4	0.17	1
UP_KW_LIGAND	Metal-binding	11	0.4	1		GOTERM_MF_DIRECT	metal ion binding	12	0.0029	0.045		GOTERM_MF_DIRECT	ATP hydrolysis activity	4	0.38	1
UP_KW_MOLECULAR_FUNCTION	Hydrolase	9	0.64	1		UP_KW_LIGAND	Metal-binding	12	0.2	0.89		Annotation Cluster 5	Enrichment Score: 0.71	Count	P-value	Benjamini
Annotation Cluster 3	Enrichment Score: 1.98	Count	P-value	Benjamini		Annotation Cluster 4	Enrichment Score: 1.39	Count	P-value	Benjamini		GOTERM_MF_DIRECT	protein kinase activity	9	0.051	1
INTERPRO	bZIP_sf	5	0.00018	0.012		UP_KW_MOLECULAR_FUNCTION	Aminoacyl-tRNA synthetase	3	0.0068	0.13		GOTERM_BP_DIRECT	protein phosphorylation	7	0.059	1
UP_SEQ_FEATURE	DOMAIN:BZIP	5	0.00021	0.014		UP_KW_MOLECULAR_FUNCTION	Ligase	4	0.051	0.48		GOTERM_MF_DIRECT	ATP binding	19	0.061	1
INTERPRO	bZIP	5	0.00022	0.012		KEGG_PATHWAY	Aminoacyl-tRNA biosynthesis	3	0.061	0.59		GOTERM_MF_DIRECT	kinase activity	5	0.08	1
GOTERM_BP_DIRECT	positive regulation of DNA-templated transcription	5	0.00025	0.019		UP_KW_BIOLOGICAL_PROCESS	Protein biosynthesis	3	0.13	0.91		UP_SEQ_FEATURE	DOMAIN:Protein kinase	8	0.12	1
SMART	BRLZ	5	0.00061	0.023		Annotation Cluster 5	Enrichment Score: 1.18	Count	P-value	Benjamini		INTERPRO	Kinase-like_dom_sf	9	0.13	1
GOTERM_BP_DIRECT	abscisic acid-activated signaling pathway	4	0.00066	0.024		INTERPRO	bZIP_sf	3	0.022	0.36		INTERPRO	Prot_kinase_dom	8	0.18	1
INTERPRO	BZIP46-like	3	0.0011	0.04		INTERPRO	bZIP	3	0.024	0.37		UP_KW_MOLECULAR_FUNCTION	Kinase	9	0.29	1
UP_KW_BIOLOGICAL_PROCESS	Abscisic acid signaling pathway	3	0.0061	0.12		UP_SEQ_FEATURE	DOMAIN:BZIP	3	0.024	0.46		INTERPRO	Protein_kinase_ATP_BS	5	0.34	1
UP_KW_BIOLOGICAL_PROCESS	Transcription regulation	7	0.17	1		GOTERM_BP_DIRECT	positive regulation of DNA-templated transcription	3	0.031	0.37		SMART	S_TKc	6	0.51	1
GOTERM_MF_DIRECT	DNA-binding transcription factor activity	6	0.18	1		GOTERM_MF_DIRECT	DNA binding	9	0.039	0.37		GOTERM_MF_DIRECT	protein serine/threonine kinase activity	4	0.6	1
UP_KW_BIOLOGICAL_PROCESS	Transcription	7	0.22	1		SMART	BRLZ	3	0.046	0.34		UP_KW_MOLECULAR_FUNCTION	Serine/threonine-protein kinase	3	0.64	1
GOTERM_CC_DIRECT	nucleus	15	0.23	1		GOTERM_MF_DIRECT	DNA-binding transcription factor activity	6	0.093	0.71		INTERPRO	Ser/Thr_kinase_AS	4	0.65	1
UP_KW_DOMAIN	Coiled coil	7	0.37	0.62		UP_KW_MOLECULAR_FUNCTION	DNA-binding	8	0.11	0.5		Annotation Cluster 6	Enrichment Score: 0.62	Count	P-value	Benjamini
UP_KW_MOLECULAR_FUNCTION	DNA-binding	6	0.61	1		UP_KW_BIOLOGICAL_PROCESS	Transcription	6	0.4	1		GOTERM_MF_DIRECT	ATP binding	19	0.061	1
GOTERM_MF_DIRECT	DNA binding	4	0.87	1		UP_KW_BIOLOGICAL_PROCESS	Transcription regulation	5	0.56	1		UP_KW_LIGAND	ATP-binding	11	0.46	1
Annotation Cluster 4	Enrichment Score: 1.15	Count	P-value	Benjamini		Annotation Cluster 6	Enrichment Score: 1.15	Count	P-value	Benjamini		UP_KW_LIGAND	Nucleotide-binding	11	0.48	1
UP_KW_CELLULAR_COMPONENT	Membrane	25	0.0047	0.047		UP_KW_LIGAND	Nucleotide-binding	12	0.018	0.33		Annotation Cluster 7	Enrichment Score: 0.44	Count	P-value	Benjamini
UP_SEQ_FEATURE	TRANSMEM:Helical	22	0.045	0.63		UP_KW_MOLECULAR_FUNCTION	Ligase	4	0.051	0.48		UP_KW_MOLECULAR_FUNCTION	RNA-binding	6	0.16	1
UP_KW_DOMAIN	Transmembrane helix	19	0.081	0.6		UP_KW_LIGAND	ATP-binding	10	0.1	0.63		GOTERM_MF_DIRECT	mRNA binding	4	0.29	1
UP_KW_DOMAIN	Transmembrane	20	0.28	0.62		GOTERM_MF_DIRECT	ATP binding	10	0.26	1		UP_SEQ_FEATURE	DOMAIN:RRM	3	0.33	1
GOTERM_CC_DIRECT	membrane	20	0.37	1		Annotation Cluster 7	Enrichment Score: 0.46	Count	P-value	Benjamini		INTERPRO	RRM_dom	3	0.38	1
Annotation Cluster 5	Enrichment Score: 0.97	Count	P-value	Benjamini		INTERPRO	TPR-like_helical_dom_sf	4	0.17	1		INTERPRO	RBD_domain_sf	3	0.42	1
INTERPRO	MFS_trans_sf	4	0.04	0.67		GOTERM_MF_DIRECT	protein binding	5	0.46	1		INTERPRO	Nucleotide-bd_a/b_plait_sf	3	0.43	1
GOTERM_BP_DIRECT	transmembrane transport	4	0.13	1		UP_KW_DOMAIN	Repeat	6	0.53	1		SMART	RRM	3	0.48	1
GOTERM_MF_DIRECT	transmembrane transporter activity	3	0.24	1		Annotation Cluster 8	Enrichment Score: 0.12	Count	P-value	Benjamini		GOTERM_MF_DIRECT	RNA binding	6	0.59	1
Annotation Cluster 6	Enrichment Score: 0.42	Count	P-value	Benjamini		UP_SEQ_FEATURE	TRANSMEM:Helical	13	0.57	1		Annotation Cluster 8	Enrichment Score: 0.16	Count	P-value	Benjamini
UP_KW_LIGAND	Nucleotide-binding	9	0.27	1		UP_KW_DOMAIN	Transmembrane helix	12	0.65	1		UP_KW_DOMAIN	Transmembrane helix	17	0.56	1
GOTERM_MF_DIRECT	ATP binding	11	0.35	1		UP_KW_CELLULAR_COMPONENT	Membrane	15	0.81	1		UP_KW_DOMAIN	Transmembrane	20	0.68	1
UP_KW_LIGAND	ATP-binding	7	0.6	1		GOTERM_CC_DIRECT	membrane	13	0.89	1		UP_SEQ_FEATURE	TRANSMEM:Helical	18	0.68	1
Annotation Cluster 7	Enrichment Score: 0.22	Count	P-value	Benjamini		UP_KW_DOMAIN	Transmembrane	12	0.92	1		GOTERM_CC_DIRECT	membrane	21	0.71	1
GOTERM_MF_DIRECT	ATP binding	11	0.35	1								UP_KW_CELLULAR_COMPONENT	Membrane	22	0.88	1
GOTERM_BP_DIRECT	protein phosphorylation	4	0.37	1
GOTERM_MF_DIRECT	protein kinase activity	4	0.54	1
UP_KW_MOLECULAR_FUNCTION	Serine/threonine-protein kinase	3	0.58	1
INTERPRO	Protein_kinase_ATP_BS	3	0.62	1
GOTERM_MF_DIRECT	protein serine/threonine kinase activity	3	0.63	1
UP_SEQ_FEATURE	DOMAIN:Protein kinase	4	0.65	1
INTERPRO	Prot_kinase_dom	4	0.65	1
INTERPRO	Ser/Thr_kinase_AS	3	0.69	1
INTERPRO	Kinase-like_dom_sf	4	0.71	1
UP_KW_MOLECULAR_FUNCTION	Kinase	5	0.83	1
SMART	S_TKc	3	0.88	1
