# Supplementary material for: Predictive prioritization of genes significantly associated with biotic and abiotic stresses in maize using machine learning algorithms
Source: Front Plant Sci. 2025 Jun 19;16:1611784. doi: 10.3389/fpls.2025.1611784 (PMC12222081; doi:10.3389/fpls.2025.1611784)
Supplement: Supplementary file 6 [file Table6.xlsx]

## Sheet: Supplementary Table 6
Supplementary Table 6. Log2-fold changes in the expression of unique top-most significantly differentially expressed genes under different stress conditions in maize
	Drought			Cold			Heat			Salt			Waterlogging					Fungus
Top genes	Log2FC	P.Value	adj.P.Val	Log2FC	P.Value	adj.P.Val	Log2FC	P.Value	adj.P.Val	Log2FC	P.Value	adj.P.Val	Log2FC	P.Value	adj.P.Val			Top genes	Log2FC	P.Value	adj.P.Val
Zm00001eb000340	0.308268	4.69087e-08	7.24952e-08	0.00741747	0.955233	0.970911	0.0573918	0.655702	0.755724	-0.13799	0.712464	0.914104	0.127571	0.504709	0.963651			Zm00001eb002660	0.608279	0.000186585	0.000900476
Zm00001eb005840	1.6019	4.74307e-38	1.0751e-36	-1.10692	0.190379	0.418835	0.551445	0.116011	0.202275	1.19309	0.0230733	0.174331	0.266355	0.286422	0.963651			Zm00001eb003880	-0.118316	0.0144062	0.0285552
Zm00001eb012040	2.64309	1.81387e-32	1.37048e-31	2.67351	0.010398	0.163932	1.55611	0.0923204	0.179365	3.44261	0.0654657	0.325035	-1.48818	0.14107	0.959274			Zm00001eb010720	2.65388	8.17704e-05	0.000497836
Zm00001eb013080	0.52613	3.60144e-17	7.89992e-17	-0.0389463	0.865987	0.935205	0.918929	0.00365798	0.0165477	0.390353	0.183932	0.500296	-0.727023	0.115433	0.959274			Zm00001eb011650	0.193682	0.00196726	0.00519918
Zm00001eb013780	-1.61358	8.37644e-22	2.27839e-21	1.21034	0.136581	0.373688	-0.0993877	0.847838	0.886969	-2.16811	0.0959669	0.326287	0.0475343	0.851505	0.987646			Zm00001eb015830	-0.164629	0.576591	0.646481
Zm00001eb015730	0.438918	1.12417e-10	2.12343e-10	-0.629162	0.0959636	0.29052	0.369599	0.100459	0.184627	-0.0386941	0.981796	0.996188	0.330007	0.128306	0.959274			Zm00001eb016210	0.194385	0.321804	0.415351
Zm00001eb018700	2.58345	1.07718e-20	2.81725e-20	2.11856	0.0827295	0.28327	1.99218	0.296332	0.419803	2.41614	0.0906901	0.325035	1.07435	0.0825195	0.959274			Zm00001eb016660	-0.0201601	0.657486	0.70174
Zm00001eb019280	1.44476	3.96103e-09	6.56951e-09	-0.0879477	0.85649	0.935205	5.25604	0.00489999	0.0185111	0.918063	0.578652	0.864037	-0.02549	0.987646	0.987646			Zm00001eb018350	-0.029703	0.543884	0.622363
Zm00001eb021010	-0.611652	1.38277e-25	5.22379e-25	-1.26401	0.0124191	0.163932	-0.916297	0.000410986	0.00349338	-0.387748	0.444738	0.737614	0.0587249	0.855796	0.987646			Zm00001eb018440	0.887601	2.22146e-06	4.74186e-05
Zm00001eb026650	0.51053	5.4463e-10	9.74601e-10	-0.465664	0.331579	0.591465	0.962777	0.000214522	0.00243125	0.155353	0.677987	0.907533	0.330059	0.257327	0.963651			Zm00001eb019130	0.443551	2.79333e-06	4.74186e-05
Zm00001eb027100	0.155849	0.00791947	0.00979134	-0.258169	0.173667	0.411151	0.710683	0.00415281	0.0166113	-0.0314527	0.886693	0.989538	-0.167919	0.530463	0.963651			Zm00001eb019590	-0.12593	0.122068	0.16937
Zm00001eb030400	-0.361901	3.36758e-07	5.00888e-07	0.292361	0.64475	0.818336	-0.626647	0.304761	0.422934	-1.58863	0.0502813	0.31083	0.455518	0.558316	0.963651			Zm00001eb019620	0.468907	0.0625102	0.0977272
Zm00001eb037980	0.255228	5.97601e-05	8.12738e-05	-0.15595	0.673253	0.83839	0.435449	0.0520867	0.114255	0.0642881	0.919869	0.992875	-0.0687346	0.866679	0.987646			Zm00001eb020250	-0.229093	0.0103907	0.0218343
Zm00001eb038720	0.359989	6.09411e-10	1.06256e-09	-1.13883	0.00496682	0.162495	0.472322	0.0750176	0.153078	-0.023164	0.887673	0.989538	-0.131991	0.791112	0.987646			Zm00001eb021020	0.164755	0.175114	0.231401
Zm00001eb040280	-1.59049	9.36701e-25	3.18478e-24	-1.72782	0.0858395	0.28327	-0.864013	0.157785	0.261692	-1.35668	0.276894	0.5884	1.29563	0.00260336	0.177029			Zm00001eb022830	-0.0111705	0.76497	0.801053
Zm00001eb041030	3.20291	2.35816e-16	5.01109e-16	-0.761213	0.375877	0.615159	3.12039	0.00762005	0.0246744	4.48835	0.00447463	0.0760688	-1.72792	0.699025	0.987646			Zm00001eb024180	1.02603	0.000165587	0.00084053
Zm00001eb044020	-1.31196	2.21765e-25	7.93685e-25	0.609312	0.273699	0.531297	-2.43715	2.51596e-05	0.000570285	-1.36254	0.0119476	0.116063	0.59237	0.596852	0.963651			Zm00001eb027600	0.208428	0.363888	0.453837
Zm00001eb046590	0.154089	0.0270916	0.0317626	0.0826873	0.757971	0.896966	1.08164	0.00547418	0.0186122	-0.096582	0.759365	0.938851	0.0654647	0.903155	0.987646			Zm00001eb028560	-0.229918	0.000166591	0.00084053
Zm00001eb050500	2.96313	7.67091e-28	3.71155e-27	1.56359	0.347205	0.603041	3.29329	0.0981061	0.184627	3.7076	0.0012296	0.0278709	0.260652	0.847098	0.987646			Zm00001eb029780	-0.732563	0.00212795	0.00549307
Zm00001eb057510	0.255354	0.0433731	0.0499894	-0.415037	0.970911	0.970911	-0.811221	0.076539	0.153078	0.148296	0.693996	0.907533	0.28057	0.47517	0.963651			Zm00001eb034330	0.494957	0.511192	0.597288
Zm00001eb058820	3.11007	2.31338e-17	5.42447e-17	3.13955	0.0176078	0.166017	2.99121	0.205082	0.309902	2.00977	0.336136	0.648176	2.58496	0.95517	0.987646			Zm00001eb034390	1.2336	0.00099884	0.00326092
Zm00001eb065100	-0.0849687	0.22565	0.239753	-2.85561	0.0166688	0.166017	0.24823	0.603237	0.719651	-0.492088	0.438913	0.737614	-0.393914	0.335885	0.963651			Zm00001eb034490	0.508879	0.431082	0.525825
Zm00001eb066950	0.101385	0.0662347	0.0738354	-0.674264	0.128888	0.369853	0.118681	0.595015	0.719651	-0.191829	0.549438	0.862659	0.193291	0.405812	0.963651			Zm00001eb037820	-0.249954	0.000248911	0.00110516
Zm00001eb068620	0.199189	0.00137221	0.00172796	-0.312581	0.42171	0.662276	-0.619769	0.000819073	0.0055697	-0.0571872	0.808445	0.964461	-0.121917	0.39756	0.963651			Zm00001eb038720	0.0315366	0.836854	0.8601
Zm00001eb072870	1.84739	3.17363e-13	6.53959e-13	3.06778	0.00738615	0.162495	1.52058	0.21939	0.324316	1.44862	0.343152	0.648176	0.6803	0.314304	0.963651			Zm00001eb039370	-0.000503533	0.947552	0.956166
Zm00001eb074360	0.133418	0.199754	0.215607	-0.0671142	0.878526	0.935205	-0.575497	0.0150962	0.0398794	-0.946193	0.140884	0.435461	0.84948	0.414403	0.963651			Zm00001eb042770	0.233089	0.00488465	0.0110652
Zm00001eb074930	-0.368534	1.27365e-05	1.80433e-05	0.954078	0.0395114	0.172592	-0.842091	0.0634772	0.134889	-0.924638	0.0728345	0.325035	-0.142951	0.788602	0.987646			Zm00001eb043420	0.0588963	0.628761	0.685846
Zm00001eb075250	1.83633	1.02527e-23	3.31991e-23	2.3594	0.00407717	0.162495	1.76139	0.0152501	0.0398794	0.733373	0.19322	0.505346	0.0841951	0.902771	0.987646			Zm00001eb043550	-0.190939	0.0374342	0.0639261
Zm00001eb076250	-0.860922	0.841982	0.841982	-0.415037	0.970911	0.970911	0.321928	0.96143	0.963252	0.285402	0.996188	0.996188	-0.563901	0.901989	0.987646			Zm00001eb043810	0.759543	0.000902523	0.00303576
Zm00001eb076550	2.17731	7.1971e-32	4.89403e-31	0	0	0	0.33212	0.446577	0.566208	2.84471	0.00100665	0.0278709	-0.425917	0.570394	0.963651			Zm00001eb045900	0.780436	0.0048134	0.0110652
Zm00001eb078640	1.64625	5.74495e-35	7.11694e-34	0.960472	0.552651	0.776063	0.0175264	0.963252	0.963252	0.761902	0.248409	0.566857	0.437445	0.440166	0.963651			Zm00001eb046720	0.247954	0.045668	0.0768052
Zm00001eb080960	0.41626	0.316108	0.325687	0.441598	0.871499	0.935205	0	0	0	0.0255351	0.993306	0.996188	-1	0.973097	0.987646			Zm00001eb047030	0.110279	0.146708	0.201044
Zm00001eb090990	0.257301	9.10771e-06	1.31771e-05	0.0485299	0.0490656	0.181572	0.139708	0.262025	0.3791	-0.0824161	0.80539	0.964461	-0.150749	0.631053	0.963651			Zm00001eb050760	0.267859	0.00288319	0.00695727
Zm00001eb098220	2.22047	1.37819e-27	5.51274e-27	3.75837	0.78016	0.903343	1.93582	0.0477119	0.108147	1.264	0.250084	0.566857	-0.018859	0.98195	0.987646			Zm00001eb053690	0.0954393	0.345996	0.436427
Zm00001eb099850	0.213477	0.000143045	0.000190727	0.0503434	0.178471	0.411151	-0.067206	0.645614	0.755724	0.035651	0.985463	0.996188	-0.170532	0.197257	0.963651			Zm00001eb056920	-0.00917025	0.801784	0.831757
Zm00001eb104530	0.289238	3.39286e-08	5.36545e-08	-0.391861	0.827467	0.935205	0.0873932	0.598617	0.719651	-0.175044	0.544353	0.862659	-0.0571696	0.627976	0.963651			Zm00001eb061490	-0.0274875	0.894369	0.91078
Zm00001eb111020	1.19191	7.58942e-22	2.15033e-21	-0.112073	0.382144	0.615159	0.739524	0.0111676	0.0330173	0.393941	0.238652	0.566857	-0.0570229	0.898882	0.987646			Zm00001eb063710	0.127245	0.0769036	0.116936
Zm00001eb112930	2.58508	3.26508e-30	1.85021e-29	0.518535	0.74535	0.896966	0.644183	0.667709	0.756737	1.95642	0.159136	0.450884	0.240946	0.729542	0.987646			Zm00001eb063720	-0.117513	0.0172972	0.0332587
Zm00001eb114240	0.434196	1.48569e-11	2.88648e-11	-0.0984626	0.640985	0.818336	-0.325888	0.0247893	0.0602026	-0.161166	0.663782	0.907533	0.0845137	0.779844	0.987646			Zm00001eb065380	1.22225	0.00278722	0.00687515
Zm00001eb115290	0.265872	3.20816e-05	4.45215e-05	0.489493	0.0342461	0.172592	-0.0426526	0.763011	0.836851	0.0271273	0.912406	0.992875	-0.496638	0.0387798	0.817544			Zm00001eb067180	-0.306411	2.58627e-05	0.00023923
Zm00001eb117180	2.56693	2.04429e-20	5.14857e-20	2.57621	0.584336	0.787064	0.580035	0.449635	0.566208	0.888994	0.151866	0.448994	-1.42502	0.0276126	0.817544			Zm00001eb067440	0.194698	8.97001e-05	0.000497836
Zm00001eb117220	0.112248	0.0571102	0.0647249	0.190363	0.217538	0.447189	0.313193	0.196009	0.302923	-0.109837	0.669352	0.907533	-0.3499	0.552099	0.963651			Zm00001eb068730	-0.352734	0.0476606	0.0789601
Zm00001eb119820	0.170012	0.00877339	0.0106534	-0.558773	0.14721	0.373688	0.234363	0.32725	0.44272	-0.0970508	0.863003	0.989538	-0.229516	0.63771	0.963651			Zm00001eb070640	-1.61977	5.42997e-06	7.53408e-05
Zm00001eb124020	0.260418	3.38836e-07	5.00888e-07	0.546073	0.896933	0.939644	0.188239	0.183115	0.289578	-0.0797372	0.736715	0.927716	-0.331079	0.129936	0.959274			Zm00001eb070860	-0.248808	8.8461e-05	0.000497836
Zm00001eb124290	1.78525	5.83317e-37	9.91639e-36	-0.0908392	0.0414287	0.172592	1.29155	9.2524e-05	0.00125833	1.02051	0.00948415	0.116063	0.0268416	0.924297	0.987646			Zm00001eb071400	0.173711	0.00168097	0.00493367
Zm00001eb126900	1.84325	6.19655e-31	3.8306e-30	0.85222	0.501668	0.73578	1.4134	0.0142473	0.0398794	0.987683	0.0397106	0.270032	-0.495355	0.167301	0.963651			Zm00001eb071760	-0.350144	3.6532e-05	0.000311927
Zm00001eb127040	-1.26888	1.92819e-22	5.95985e-22	-0.593841	0.0295379	0.172592	-0.482024	0.178571	0.289116	-0.789933	0.263233	0.577415	-0.266591	0.471733	0.963651			Zm00001eb071870	1.93692	7.93937e-05	0.000497836
Zm00001eb128310	0.836919	1.47416e-10	2.70927e-10	2.35252	0.431483	0.662276	1.91519	0.000603955	0.00456322	-0.448534	0.686578	0.907533	0.532668	0.549728	0.963651			Zm00001eb075030	0.244054	7.08923e-05	0.000497836
Zm00001eb128720	0.512517	1.97279e-09	3.35375e-09	-0.242	0.46944	0.70416	1.80207	0.00389357	0.0165477	0.345649	0.362762	0.649152	-0.380078	0.565955	0.963651			Zm00001eb075420	0.22283	0.000663503	0.00230153
Zm00001eb130760	0.0505903	0.39447	0.400357	-0.39755	0.024239	0.172592	-0.15776	0.33204	0.44272	-0.299777	0.304846	0.609691	-0.373576	0.0946205	0.959274			Zm00001eb075780	0.0735337	0.121659	0.16937
Zm00001eb133500	0.345798	2.43757e-08	3.94654e-08	-1.83007	0.180657	0.411151	-0.0551841	0.757458	0.836851	-0.168398	0.558191	0.862659	-0.031737	0.922692	0.987646			Zm00001eb078220	0.3848	1.29316e-06	3.58853e-05
Zm00001eb136970	0.90117	8.73307e-28	3.71155e-27	-0.598835	0.0968401	0.29052	1.29146	6.16851e-05	0.00104865	0.198209	0.584496	0.864037	0.239146	0.545266	0.963651			Zm00001eb078870	1.06764	0.00173335	0.00493367
Zm00001eb143640	0.238228	0.00118051	0.00151461	0.761488	0.761062	0.896966	0.515284	0.00522311	0.0186122	-0.177691	0.82779	0.970512	0.168998	0.611127	0.963651			Zm00001eb081510	0.0288698	0.583383	0.647555
Zm00001eb146690	1.7009	3.90209e-33	3.31677e-32	0.121015	0.611422	0.807077	1.28041	0.0034072	0.0165477	0.747955	0.102341	0.331389	0.486734	0.0480908	0.817544			Zm00001eb083490	3.01685	1.81504e-05	0.000183154
Zm00001eb148130	1.32644	1.11248e-33	1.08069e-32	0.192942	0.217163	0.447189	0.131689	0.808388	0.858913	0.962583	0.227905	0.566857	0.807825	0.19536	0.963651			Zm00001eb084520	-0.0613454	0.160393	0.217118
Zm00001eb148300	0.21618	0.000943688	0.00123405	0.702658	0.0319875	0.172592	0.0590195	0.780991	0.842975	-0.0178703	0.940379	0.996188	-0.362359	0.535601	0.963651			Zm00001eb087410	2.43597	9.22413e-06	0.000113764
Zm00001eb149960	0.0936122	0.120573	0.132242	-1.03837	0.141887	0.373688	-0.295604	0.367542	0.480632	-0.390651	0.355483	0.649152	0.0646984	0.757438	0.987646			Zm00001eb088150	0.735065	0.0230957	0.0420265
Zm00001eb151430	-1.52623	4.85899e-30	2.54163e-29	-1.34104	0.0495197	0.181572	-2.64214	0.00218874	0.0114488	-1.50801	0.0805708	0.325035	0.670054	0.523457	0.963651			Zm00001eb088840	-0.266579	0.0665241	0.102558
Zm00001eb154060	2.46153	4.69173e-19	1.13942e-18	-1.32845	0.529875	0.760256	3.21076	0.00812797	0.0251228	1.41252	0.0697835	0.325035	0.332254	0.521744	0.963651			Zm00001eb090610	-1.49778	1.17808e-07	8.41724e-06
Zm00001eb154950	0.762295	3.05531e-12	6.11062e-12	-0.30195	0.0418406	0.172592	2.1535	0.00162997	0.0092365	1.62891	0.0758693	0.325035	-0.283639	0.668095	0.987619			Zm00001eb094950	0.994571	1.24432e-05	0.000138119
Zm00001eb156020	-0.657889	6.88187e-22	2.03464e-21	1.31417	0.0395407	0.172592	-1.72875	7.56432e-09	5.14374e-07	-1.35248	0.0103891	0.116063	-0.380193	0.314611	0.963651			Zm00001eb096510	-0.0030176	0.97628	0.97628
Zm00001eb156510	-0.148129	0.0193879	0.0231294	-0.635163	0.285082	0.537583	0.63433	0.000360575	0.00349338	-0.134329	0.668961	0.907533	-0.189849	0.509719	0.963651			Zm00001eb097390	-0.143429	0.0362538	0.0628777
Zm00001eb160470	1.65043	6.27965e-35	7.11694e-34	-0.304948	0.223595	0.447189	1.05279	0.0318591	0.0747041	0.472032	0.37522	0.654231	-0.022193	0.956755	0.987646			Zm00001eb097950	0.402877	0.00177635	0.00493367
Zm00001eb171000	-0.0801583	0.294783	0.308388	-0.36571	0.581117	0.787064	0.387041	0.157031	0.261692	0.298087	0.288264	0.593999	0.532364	0.450573	0.963651			Zm00001eb098910	0.130597	0.649032	0.699443
Zm00001eb176680	1.51994	7.69042e-39	2.61474e-37	0.331206	0.366522	0.615159	2.48848	1.88985e-07	6.4255e-06	0.948505	0.0836162	0.325035	-0.148064	0.727273	0.987646			Zm00001eb099610	0.736041	1.51662e-07	8.41724e-06
Zm00001eb176940	3.26005	3.06538e-17	6.9482e-17	0.312519	0.366522	0.615159	4.3082	0.114907	0.202275	7.53368	0.0190785	0.162167	-2.11625	0.358578	0.963651			Zm00001eb100260	0.509902	0.000258993	0.0011057
Zm00001eb179190	1.3447	1.15304e-40	7.84066e-39	0	0	0	1.52218	0.000910401	0.00562793	1.36196	8.05393e-05	0.00547667	-0.321809	0.229961	0.963651			Zm00001eb100490	-0.0445667	0.484743	0.572409
Zm00001eb179280	2.285	8.44501e-28	3.71155e-27	0.419818	0.324542	0.591465	1.12856	0.0158345	0.0398794	1.08993	0.0908186	0.325035	-0.221349	0.572539	0.963651			Zm00001eb103210	-0.11641	0.0120567	0.0247833
																		Zm00001eb103260	-0.0931086	0.116492	0.166621
																		Zm00001eb104430	0.0599451	0.374694	0.462122
																		Zm00001eb109670	-0.489688	0.000491881	0.00176125
																		Zm00001eb109860	0.436327	0.000233957	0.00108205
																		Zm00001eb110400	-0.169304	0.0790661	0.118599
																		Zm00001eb110450	0.265308	8.15699e-05	0.000497836
																		Zm00001eb110740	0.745569	8.39928e-05	0.000497836
																		Zm00001eb111400	0.0636388	0.480534	0.572409
																		Zm00001eb115060	0.34585	0.0327005	0.0585444
																		Zm00001eb116160	-0.354016	0.320118	0.415351
																		Zm00001eb118770	0.363002	0.100277	0.146457
																		Zm00001eb131030	-0.0352145	0.549473	0.622363
																		Zm00001eb133930	-0.0704516	0.117085	0.166621
																		Zm00001eb136760	0.697324	0.00168568	0.00493367
																		Zm00001eb137800	0.0596573	0.338181	0.431473
																		Zm00001eb143050	-0.0223483	0.630237	0.685846
																		Zm00001eb143200	-0.219837	0.00936122	0.0203744
																		Zm00001eb144000	0.426576	0.0229256	0.0420265
																		Zm00001eb145370	-0.196876	0.00045491	0.00168317
																		Zm00001eb146780	1.22028	2.99036e-06	4.74186e-05
																		Zm00001eb150350	0.611685	0.0017779	0.00493367
																		Zm00001eb150630	0.471434	4.01438e-07	1.48532e-05
																		Zm00001eb151510	0.334003	0.00422791	0.00998506
																		Zm00001eb154470	-0.167511	0.054701	0.0892914
																		Zm00001eb155370	-0.692666	0.0173784	0.0332587
																		Zm00001eb156230	0.581865	0.0133858	0.027015
																		Zm00001eb157100	0.713678	0.0104254	0.0218343
																		Zm00001eb157410	-0.236721	0.0565531	0.0909331
																		Zm00001eb158600	-0.552357	0.00167021	0.00493367
																		Zm00001eb160330	0.130552	0.0335316	0.0590794
																		Zm00001eb164530	0.322981	0.018862	0.0354862
																		Zm00001eb165610	-1.58176	0.00184348	0.00499088
																		Zm00001eb166710	-0.200942	0.0023261	0.00586813
																		Zm00001eb167230	0.172649	0.165181	0.220904
																		Zm00001eb167510	0.320492	0.00862297	0.019143
																		Zm00001eb168410	0.0521705	0.534389	0.617887
																		Zm00001eb170900	-0.0150484	0.707487	0.747915
																		Zm00001eb171130	-0.142271	0.093574	0.13849
																		Zm00001eb174340	0.629745	0.00036378	0.00144213
																		Zm00001eb176300	0.0615858	0.468963	0.565814
																		Zm00001eb181690	0.280844	0.000434271	0.00166221
																		Zm00001eb182980	-0.338495	0.000294814	0.00121201
																		Zm00001eb184360	-0.526474	0.0573452	0.0909331
