# Supplementary material for: Predictive prioritization of genes significantly associated with biotic and abiotic stresses in maize using machine learning algorithms
Source: Front Plant Sci. 2025 Jun 19;16:1611784. doi: 10.3389/fpls.2025.1611784 (PMC12222081; doi:10.3389/fpls.2025.1611784)
Supplement: Supplementary file 7 [file Table7.xlsx]

## Sheet: Supplementary Table 7
Supplementary Table 7. Cis-regulatory elements (CREs) in the promoter regions of top significant genes predicted for biotic, abiotic and combined stress conditions
Abiotic stress
CRE	Zm00001eb012040	Zm00001eb021010	Zm00001eb044020	Zm00001eb050500	Zm00001eb058820	Zm00001eb112930	Zm00001eb146690	Zm00001eb151430	Zm00001eb160470	Zm00001eb176680	Zm00001eb176940
ABRE	15	1	0	0	15	13	4	2	3	4	1
ARE	2	2	2	0	0	2	1	2	1	0	4
as-1	3	0	1	1	2	5	4	1	2	1	2
CAAT-box	22	20	45	28	22	16	26	17	29	26	31
CAT-box	0	2	0	0	0	2	0	0	1	1	1
CGTCA-motif	3	0	1	1	2	5	4	1	2	1	2
DRE core	0	0	0	2	2	2	0	1	0	0	0
G-Box	13	2	2	1	15	11	4	4	3	5	1
GT1-motif	0	1	1	1	0	1	0	0	2	1	2
LTR	0	1	0	1	0	0	1	0	0	0	1
MYB	5	11	5	9	2	4	6	1	6	7	3
MYC	1	0	6	3	1	3	1	2	6	3	3
Sp1	3	1	1	0	3	1	1	1	1	0	0
STRE	3	2	1	1	1	0	3	2	4	6	1
TATA-box	40	29	45	6	19	10	42	71	69	11	104
TGACG-motif	3	0	1	1	2	5	4	1	2	1	2
Unnamed__1	8	0	2	1	9	9	4	2	7	2	2
Unnamed__4	13	11	5	14	14	17	12	34	12	21	8
W box	1	0	1	2	1	0	1	1	1	0	1
Biotic stress
CRE	Zm00001eb002660	Zm00001eb034330	Zm00001eb034390	Zm00001eb037820	Zm00001eb042770	Zm00001eb063710	Zm00001eb071760	Zm00001eb075030	Zm00001eb088150	Zm00001eb088840	Zm00001eb090610	Zm00001eb094950	Zm00001eb097390	Zm00001eb143200	Zm00001eb145370	Zm00001eb150630
ABRE	6	3	0	6	1	6	5	3	2	3	3	0	1	2	1	3
ARE	1	2	4	0	0	1	1	1	0	2	1	0	3	0	3	3
as-1	2	2	2	0	1	2	1	6	0	3	3	3	1	2	1	0
CAAT-box	15	20	37	23	33	23	28	14	24	15	19	23	33	23	21	24
CAT-box	1	2	1	1	1	1	2	1	4	2	1	0	1	1	0	0
CGTCA-motif	2	2	2	0	1	2	1	6	0	3	3	3	1	2	1	0
DRE core	1	1	1	0	0	0	0	2	3	1	1	0	1	0	0	1
G-Box	7	3	1	8	3	6	3	8	1	4	3	0	2	2	1	6
GT1-motif	0	3	0	0	0	0	0	0	0	1	1	0	1	0	0	0
LTR	0	1	2	1	0	2	0	0	1	0	0	1	0	0	0	0
MYB	1	8	1	23	4	7	6	10	9	2	13	4	5	7	1	7
MYC	5	4	6	2	6	5	3	2	4	3	4	5	3	6	2	3
Sp1	0	1	0	1	0	3	0	1	4	0	0	1	0	0	0	3
STRE	5	2	2	9	1	2	4	8	4	2	2	2	4	0	2	1
TATA-box	44	32	16	26	51	11	35	32	8	15	8	31	14	34	31	53
TGACG-motif	2	2	2	0	1	2	1	6	0	3	3	3	1	2	1	0
Unnamed__1	3	1	1	1	1	7	1	4	6	0	1	1	1	4	0	2
Unnamed__4	12	14	9	23	10	14	16	35	13	16	19	13	16	7	19	12
W box	1	2	0	1	2	1	2	0	0	2	0	0	0	1	1	2
Combined stress
CRE	Zm00001eb012040	Zm00001eb014630	Zm00001eb016200	Zm00001eb018700	Zm00001eb033200	Zm00001eb041030	Zm00001eb050500	Zm00001eb058820	Zm00001eb112930	Zm00001eb126900	Zm00001eb146690	Zm00001eb176680	Zm00001eb176940	Zm00001eb179190	Zm00001eb160470
ABRE	15	1	4	8	5	5	0	15	13	9	4	4	1	0	0
ARE	2	2	7	0	1	3	0	0	2	2	1	0	4	3	3
as-1	3	1	1	4	3	3	1	2	5	3	4	1	2	1	1
CAAT-box	22	32	28	13	15	32	28	22	16	33	26	26	31	57	56
CAT-box	0	2	1	0	1	1	1	0	2	1	0	1	1	0	0
CGTCA-motif	3	1	1	4	3	3	1	2	5	3	4	1	2	1	1
DRE core	0	0	0	1	2	0	0	2	2	0	0	0	0	0	0
G-Box	13	1	6	7	5	6	1	15	11	6	4	5	1	1	1
GT1-motif	0	1	1	2	0	1	1	0	1	0	0	1	2	0	0
LTR	0	0	1	0	1	5	1	0	0	1	1	0	1	0	0
MYB	5	10	5	5	7	11	9	2	4	5	6	7	3	13	13
MYC	1	6	2	1	3	0	3	1	3	6	1	3	3	7	7
Sp1	3	0	0	3	0	1	0	3	1	0	1	0	1	0	0
STRE	3	0	3	4	1	1	1	1	0	3	3	6	1	2	2
TATA-box	44	54	109	9	36	56	6	19	10	22	42	11	103	71	72
TGACG-motif	3	1	1	4	3	3	1	2	5	3	4	1	2	1	1
Unnamed__1	8	0	4	5	5	1	1	9	9	1	4	2	2	2	2
Unnamed__4	13	6	8	25	14	14	14	14	17	13	12	21	8	8	8
W box	1	0	1	2	1	2	2	1	0	1	1	0	1	1	1
